# Supplementary material for: (E)-N-[(1,3-Dihydro­naphtho[2,3-c]furan-4-yl)phenyl­methyl­ene]aniline
Source: Acta Crystallogr Sect E Struct Rep Online. 2009 Oct 17;65(Pt 11):o2781. doi: 10.1107/S1600536809041889 (PMC2971443; doi:10.1107/S1600536809041889)
Supplement: Supplementary file 2 [file e-65-o2781-Isup2.hkl]

# 
# h,k,l, Fc-squared, Fo-squared, sigma(Fo-squared) and status flag 
# 
data_I
_shelx_title ' P-1 in P-1' 
_shelx_refln_list_code          4 
_shelx_F_calc_maximum      122.60 
_exptl_crystal_F_000       368.00 
_reflns_d_resolution_high  0.8379 
 
loop_ 
 _symmetry_equiv_pos_as_xyz 
 'x, y, z' 
 '-x, -y, -z' 
 
_cell_length_a     9.3256 
_cell_length_b    10.1981 
_cell_length_c    10.8784 
_cell_angle_alpha  64.410 
_cell_angle_beta   79.037 
_cell_angle_gamma  86.299 
 
_shelx_F_squared_multiplier     1.000 
 
loop_ 
 _refln_index_h 
 _refln_index_k 
 _refln_index_l 
 _refln_F_squared_calc 
 _refln_F_squared_meas 
 _refln_F_squared_sigma 
 _refln_observed_status 
   1   0   0     2693.83     3738.33    211.52 o 
   2   0   0     3809.68     5408.85    231.36 o 
   3   0   0     8870.04    11788.82    500.25 o 
   4   0   0     1432.45     1864.51    101.74 o 
   5   0   0      447.96      575.09     25.89 o 
   6   0   0      668.63      786.25     79.88 o 
   7   0   0        2.89        6.11      3.31 o 
   8   0   0      151.73      224.84     19.14 o 
   9   0   0        0.01        4.08      4.65 o 
  10   0   0        2.66       -2.40      4.80 o 
 -10   1   0        0.46        5.18      5.00 o 
  -9   1   0       19.46       12.36      5.03 o 
  -8   1   0       50.35       42.11      7.26 o 
  -7   1   0       45.80       37.06      6.06 o 
  -6   1   0       47.02       40.86      6.76 o 
  -5   1   0      109.50       81.00      8.04 o 
  -4   1   0       12.83       18.25      2.04 o 
  -3   1   0       29.32       20.46      7.25 o 
  -2   1   0       79.58       83.11      4.32 o 
  -1   1   0      939.32     1041.12     59.00 o 
   0   1   0      870.67     1048.06     40.66 o 
   1   1   0       11.10        7.30      1.15 o 
   2   1   0     2917.36     1956.20     83.53 o 
   3   1   0     1061.54      782.17     34.20 o 
   4   1   0      123.43       96.39      4.96 o 
   5   1   0     1355.63      962.65     50.22 o 
   6   1   0      517.04      412.31     19.28 o 
   7   1   0      130.94      123.03      7.56 o 
   8   1   0      193.40      158.35     15.61 o 
   9   1   0       69.67       47.82      9.18 o 
  10   1   0        0.00       -2.37      4.73 o 
 -10   2   0        0.08        0.67      5.43 o 
  -9   2   0        9.16        4.96      5.38 o 
  -8   2   0       65.43       58.36      9.19 o 
  -7   2   0        0.19       -1.72      3.43 o 
  -6   2   0       11.17        2.81      3.46 o 
  -5   2   0       33.54       34.35      3.08 o 
  -4   2   0        3.84        4.13      1.23 o 
  -3   2   0        0.65       -0.48      0.95 o 
  -2   2   0        5.33        8.15      2.45 o 
  -1   2   0     4016.10     4081.16    266.38 o 
   0   2   0     2245.34     2606.19    100.70 o 
   1   2   0     1417.40     1085.79     62.21 o 
   2   2   0      114.05       84.36      4.66 o 
   3   2   0        0.48        0.53      0.72 o 
   4   2   0      278.41      183.30      9.29 o 
   5   2   0       59.42       42.70      3.60 o 
   6   2   0       44.88       31.45      4.06 o 
   7   2   0       11.21        8.82      2.31 o 
   8   2   0      121.05      100.79      6.91 o 
   9   2   0        0.06        3.83      5.38 o 
  10   2   0        2.93        0.55      5.28 o 
 -10   3   0        5.82       -2.42      4.85 o 
  -9   3   0        0.13       -1.60      5.20 o 
  -8   3   0       56.16       44.09      8.69 o 
  -7   3   0      114.85      111.33     12.86 o 
  -6   3   0       25.78       29.18      6.65 o 
  -5   3   0       16.09       15.42      4.34 o 
  -4   3   0      541.90      583.70     26.37 o 
  -3   3   0       11.61       11.74      1.74 o 
  -2   3   0      185.79      249.19     11.72 o 
  -1   3   0      503.98      608.50     26.96 o 
   0   3   0      173.66      192.12      8.41 o 
   1   3   0     1009.19      775.60     45.17 o 
   2   3   0      127.80       98.02      7.38 o 
   3   3   0        3.64        2.55      1.37 o 
   4   3   0       83.54       64.44      4.52 o 
   5   3   0       67.25       51.15      4.31 o 
   6   3   0        0.39       -0.79      1.82 o 
   7   3   0      182.50      147.39      8.97 o 
   8   3   0        6.04        3.64      2.35 o 
   9   3   0       25.99       22.97      7.45 o 
  10   3   0        0.01        2.45      5.13 o 
 -10   4   0        1.80        3.86      5.50 o 
  -9   4   0        7.39        5.53      6.00 o 
  -8   4   0        0.29        3.81      5.08 o 
  -7   4   0        4.47        5.61      5.13 o 
  -6   4   0      165.15      178.02     16.42 o 
  -5   4   0      472.33      484.78     35.93 o 
  -4   4   0        7.22        7.73      1.75 o 
  -3   4   0      275.93      287.03     13.61 o 
  -2   4   0     1269.57     1523.79     66.04 o 
  -1   4   0      154.33      169.14      6.72 o 
   0   4   0     1372.71     1575.65     61.61 o 
   1   4   0      841.75      721.07     42.49 o 
   2   4   0       76.87       55.22      5.21 o 
   3   4   0       80.53       69.19      6.18 o 
   4   4   0       62.67       55.18      4.55 o 
   5   4   0       15.07        9.83      2.45 o 
   6   4   0        0.03        1.95      2.11 o 
   7   4   0        0.74       -0.97      1.95 o 
   8   4   0        0.01       -1.00      1.99 o 
   9   4   0        0.57        1.20      4.96 o 
  10   4   0        0.07        1.92      5.61 o 
  -9   5   0        6.53       12.14      6.60 o 
  -8   5   0       46.94       63.46     10.78 o 
  -7   5   0        3.97        5.58      4.90 o 
  -6   5   0        1.05        4.93      3.91 o 
  -5   5   0       58.27       59.53      8.64 o 
  -4   5   0       37.59       44.86      3.88 o 
  -3   5   0       47.61       51.30      3.53 o 
  -2   5   0        6.28        7.40      1.35 o 
  -1   5   0       26.32       36.73      2.85 o 
   0   5   0      531.76      646.08     38.61 o 
   1   5   0      330.05      287.62     18.59 o 
   2   5   0       29.13       30.36      4.06 o 
   3   5   0      291.58      241.93     16.31 o 
   4   5   0      144.08      113.85      9.41 o 
   5   5   0       11.62        7.88      2.60 o 
   6   5   0      349.36      323.92     16.92 o 
   7   5   0        7.51        4.84      2.55 o 
   8   5   0        1.49        2.77      2.48 o 
   9   5   0        0.91        3.32      2.52 o 
  -9   6   0        7.30        7.18      6.20 o 
  -8   6   0        0.89       -1.82      3.65 o 
  -7   6   0        3.96        1.15      3.96 o 
  -6   6   0       21.73       17.97      6.20 o 
  -5   6   0       35.10       30.40      7.15 o 
  -4   6   0        4.64        2.23      3.51 o 
  -3   6   0       37.70       37.19      3.77 o 
  -2   6   0        1.93        1.57      1.24 o 
  -1   6   0       58.57       69.73      4.46 o 
   0   6   0      197.96      203.02     14.06 o 
   1   6   0       33.39       31.80      4.40 o 
   2   6   0        0.34        0.32      1.63 o 
   3   6   0       36.85       26.55      4.23 o 
   4   6   0        0.04        1.02      2.17 o 
   5   6   0        9.15       13.82      3.96 o 
   6   6   0       23.79       25.75      5.26 o 
   7   6   0        0.52        0.36      2.26 o 
   8   6   0        0.94       -0.39      2.33 o 
   9   6   0        0.13        2.34      2.55 o 
  -8   7   0        6.07       10.98      6.08 o 
  -7   7   0       25.76       22.70      7.18 o 
  -6   7   0       10.30        7.93      5.46 o 
  -5   7   0        2.29       -1.15      4.33 o 
  -4   7   0       74.01       78.67     11.51 o 
  -3   7   0        6.88        6.46      2.03 o 
  -2   7   0        0.00       -0.89      1.79 o 
  -1   7   0        0.00        1.67      2.07 o 
   0   7   0        2.42        1.12      2.28 o 
   1   7   0       22.28       24.08      4.21 o 
   2   7   0       12.58       14.37      3.51 o 
   3   7   0        6.47        5.08      2.88 o 
   4   7   0        1.03        1.45      2.52 o 
   5   7   0        8.40        9.29      4.03 o 
   6   7   0        0.36       -0.93      3.26 o 
   7   7   0        0.52       -1.00      3.41 o 
   8   7   0        1.24        5.53      4.30 o 
  -7   8   0        9.40        3.60      5.18 o 
  -6   8   0        4.15       -0.33      5.06 o 
  -5   8   0       31.10       27.92      8.71 o 
  -4   8   0       75.20       76.79     12.28 o 
  -3   8   0        2.36       -1.37      4.93 o 
  -2   8   0       11.33       11.47      3.36 o 
  -1   8   0       86.91      110.91      7.68 o 
   0   8   0       31.35       35.39      5.31 o 
   1   8   0       55.79       44.17      5.73 o 
   2   8   0        1.30       -0.40      2.28 o 
   3   8   0        0.22        1.05      2.60 o 
   4   8   0        0.78        0.73      2.70 o 
   5   8   0        2.61        3.15      3.68 o 
   6   8   0        0.00        0.60      3.43 o 
   7   8   0        0.80       -0.52      3.95 o 
  -6   9   0        5.60       -2.62      5.25 o 
  -5   9   0        0.05       -2.35      4.70 o 
  -4   9   0        0.21        1.78      5.78 o 
  -3   9   0       27.63       22.89      8.58 o 
  -2   9   0       37.71       36.77      6.75 o 
  -1   9   0        0.36        3.38      2.40 o 
   0   9   0        4.36        2.80      3.20 o 
   1   9   0        4.24        4.01      2.86 o 
   2   9   0        1.13       -0.91      1.82 o 
   3   9   0        8.26        5.96      3.60 o 
   4   9   0        6.17        4.68      3.61 o 
   5   9   0        1.11        2.66      4.20 o 
   6   9   0        2.00        3.38      5.05 o 
  -4  10   0        0.57        4.28      6.31 o 
  -3  10   0        2.23        1.55      6.05 o 
  -2  10   0        7.32        5.13      5.41 o 
  -1  10   0        8.22        3.54      6.51 o 
   0  10   0        0.84       -0.27      3.01 o 
   1  10   0        0.25       -0.92      2.78 o 
   2  10   0        0.01        1.57      3.16 o 
   3  10   0        0.16       -1.02      3.30 o 
   4  10   0        0.86       -1.66      3.31 o 
  -2 -10   1        0.00       -0.23      3.38 o 
  -1 -10   1        2.86        2.78      3.45 o 
   0 -10   1        0.97       -1.37      2.75 o 
   1 -10   1        0.13        0.25      3.46 o 
   2 -10   1        4.44        3.46      5.10 o 
   3 -10   1       14.79       11.14      7.36 o 
  -5  -9   1        0.84        5.36      4.70 o 
  -4  -9   1       21.58       27.02      5.86 o 
  -3  -9   1       18.18       13.47      4.46 o 
  -2  -9   1        5.29        5.93      3.60 o 
  -1  -9   1       13.82       10.78      4.15 o 
   0  -9   1       13.15       12.94      4.25 o 
   1  -9   1        1.56       -0.92      1.84 o 
   2  -9   1        2.89        5.95      5.34 o 
   3  -9   1       11.01       24.95      7.83 o 
   4  -9   1        3.49        0.43      5.31 o 
   5  -9   1       17.13       24.08      8.79 o 
  -6  -8   1        0.65       -1.56      3.11 o 
  -5  -8   1        1.83        1.28      3.11 o 
  -4  -8   1       21.27       17.84      4.83 o 
  -3  -8   1       21.28       20.04      4.66 o 
  -2  -8   1       30.33       19.90      4.58 o 
  -1  -8   1      168.58      165.03     13.34 o 
   0  -8   1       53.03       46.74      6.51 o 
   1  -8   1        2.48        3.13      3.51 o 
   2  -8   1      355.42      405.06     17.48 o 
   3  -8   1       56.05       57.99      4.42 o 
   4  -8   1       40.02       37.63      8.83 o 
   5  -8   1       73.45       80.78     12.34 o 
   6  -8   1       27.37       13.24      6.95 o 
   7  -8   1        0.20       -2.17      4.33 o 
  -7  -7   1        9.28       13.03      4.66 o 
  -6  -7   1        0.38       -1.35      2.81 o 
  -5  -7   1        0.04        0.48      2.73 o 
  -4  -7   1        1.90        1.42      2.93 o 
  -3  -7   1        0.32       -0.98      1.97 o 
  -2  -7   1       10.07        4.26      2.70 o 
  -1  -7   1        0.02        0.58      2.22 o 
   0  -7   1       24.94       34.74      5.41 o 
   1  -7   1       16.45       15.68      2.27 o 
   2  -7   1      150.96      177.29      7.92 o 
   3  -7   1       65.10       66.52      4.39 o 
   4  -7   1       14.33       12.88      5.68 o 
   5  -7   1       55.04       48.94      9.16 o 
   6  -7   1       19.81       12.99      5.76 o 
   7  -7   1        9.97       12.98      5.48 o 
   8  -7   1       17.66        9.84      5.75 o 
  -8  -6   1        2.91        2.37      2.96 o 
  -7  -6   1        3.76        2.70      3.18 o 
  -6  -6   1       23.82       21.67      4.80 o 
  -5  -6   1        1.41        1.75      2.50 o 
  -4  -6   1       21.39       17.32      4.01 o 
  -3  -6   1        1.09        3.66      2.38 o 
  -2  -6   1      160.29      140.68     11.11 o 
  -1  -6   1        4.91        1.53      2.23 o 
   0  -6   1        1.00       -0.70      1.40 o 
   1  -6   1       37.15       37.82      3.36 o 
   2  -6   1       95.78      119.54      5.66 o 
   3  -6   1       40.56       42.19      4.18 o 
   4  -6   1       75.98       63.47      4.92 o 
   5  -6   1       14.97       17.71      5.66 o 
   6  -6   1        4.96       -0.28      3.36 o 
   7  -6   1        5.06        8.23      4.93 o 
   8  -6   1        3.26        0.00      4.06 o 
   9  -6   1       15.43        9.98      6.25 o 
  -9  -5   1        2.97        6.30      4.78 o 
  -8  -5   1       29.63       24.97      4.14 o 
  -7  -5   1        1.08        4.88      2.45 o 
  -6  -5   1        1.26       -1.17      2.33 o 
  -5  -5   1        3.89       -0.25      2.43 o 
  -4  -5   1       84.86       62.23      6.55 o 
  -3  -5   1        3.13        2.13      2.17 o 
  -2  -5   1      433.71      382.96     24.53 o 
  -1  -5   1       43.73       40.04      3.47 o 
   0  -5   1        0.96        0.08      2.01 o 
   1  -5   1        0.64       -0.60      1.20 o 
   2  -5   1        0.41       -0.54      1.08 o 
   3  -5   1       85.21       86.72      5.93 o 
   4  -5   1       10.05        7.15      1.90 o 
   5  -5   1      155.39      150.71     14.24 o 
   6  -5   1        2.16       -0.98      2.55 o 
   7  -5   1        4.71        6.60      4.20 o 
   8  -5   1        6.49        3.48      4.75 o 
   9  -5   1       26.37       23.20      7.86 o 
  -9  -4   1        0.11        0.15      3.93 o 
  -8  -4   1        0.60        0.70      2.10 o 
  -7  -4   1       16.92       11.39      5.15 o 
  -6  -4   1       48.98       43.15      4.46 o 
  -5  -4   1       64.13       59.68      5.04 o 
  -4  -4   1        4.78        3.77      1.63 o 
  -3  -4   1      532.34      435.38     27.10 o 
  -2  -4   1      352.45      270.25     17.74 o 
  -1  -4   1      184.84      178.72      8.58 o 
   0  -4   1      188.09      212.33      9.81 o 
   1  -4   1      455.98      554.30     33.20 o 
   2  -4   1        0.32        1.77      1.32 o 
   3  -4   1      814.24     1004.27     44.07 o 
   4  -4   1      448.49      448.18     20.80 o 
   5  -4   1        4.82        4.01      1.90 o 
   6  -4   1       33.28       51.15      8.31 o 
   7  -4   1       32.80       39.29      8.13 o 
   8  -4   1        1.88       11.26      6.25 o 
   9  -4   1       50.36       38.88      9.63 o 
  10  -4   1        0.01        2.66      6.03 o 
 -10  -3   1        2.20        2.38      5.35 o 
  -9  -3   1        0.08       -1.90      3.80 o 
  -8  -3   1        0.39        0.10      2.00 o 
  -7  -3   1        4.54        3.35      2.25 o 
  -6  -3   1       89.30       73.88      5.50 o 
  -5  -3   1        2.54        2.92      1.69 o 
  -4  -3   1       48.75       37.84      3.52 o 
  -3  -3   1        2.88        1.88      1.66 o 
  -2  -3   1      239.06      199.46      9.16 o 
  -1  -3   1      132.74      128.02      6.53 o 
   0  -3   1       14.00       12.83      2.55 o 
   1  -3   1        5.03        3.35      1.62 o 
   2  -3   1        0.11        0.10      0.97 o 
   3  -3   1       48.83       60.01      3.97 o 
   4  -3   1      152.51      190.53      9.90 o 
   5  -3   1        4.32        2.99      1.93 o 
   6  -3   1      169.96      190.33     17.36 o 
   7  -3   1        0.49        6.20      4.98 o 
   8  -3   1        3.54        7.16      5.80 o 
   9  -3   1       14.27        7.20      6.16 o 
  10  -3   1       12.04       12.08      7.45 o 
 -10  -2   1       14.82       15.16      6.13 o 
  -9  -2   1        0.40        0.62      4.18 o 
  -8  -2   1        1.04        3.03      4.38 o 
  -7  -2   1       25.02       21.33      3.18 o 
  -6  -2   1        8.38        3.84      1.92 o 
  -5  -2   1        1.24        0.17      1.47 o 
  -4  -2   1        2.38        0.91      1.10 o 
  -3  -2   1      103.23       99.23      4.57 o 
  -2  -2   1       57.37       48.02      2.61 o 
  -1  -2   1      665.42      604.20     24.32 o 
   0  -2   1        1.08        1.77      1.38 o 
   1  -2   1     1586.93     1989.84     85.34 o 
   2  -2   1      103.05      146.20      8.65 o 
   3  -2   1       21.04       27.06      3.42 o 
   4  -2   1       11.10       14.83      2.29 o 
   5  -2   1       39.83       43.51      5.13 o 
   6  -2   1        2.21       -0.24      1.58 o 
   7  -2   1        0.78        1.32      3.76 o 
   8  -2   1       17.52       14.01      5.95 o 
   9  -2   1       15.37       12.41      6.26 o 
  10  -2   1        2.64       -2.48      4.96 o 
 -10  -1   1       59.68       66.09     10.98 o 
  -9  -1   1       42.49       44.92      8.71 o 
  -8  -1   1      160.60      134.37     14.19 o 
  -7  -1   1      736.83      610.62     28.19 o 
  -6  -1   1        0.20       -1.68      3.36 o 
  -5  -1   1      311.72      226.29      9.10 o 
  -4  -1   1     2070.70     1523.33     54.58 o 
  -3  -1   1       30.94       19.75      1.81 o 
  -2  -1   1     1035.04      781.18     23.31 o 
  -1  -1   1      602.69      528.20     23.30 o 
   0  -1   1      118.49       99.62      6.55 o 
   1  -1   1     1154.72     1410.29     60.74 o 
   2  -1   1      251.31      456.03     20.40 o 
   3  -1   1      429.24      535.16     23.81 o 
   4  -1   1      695.35      843.88     69.03 o 
   5  -1   1        2.37        1.05      4.32 o 
   6  -1   1        5.44        4.88      2.35 o 
   7  -1   1        3.78        3.80      3.68 o 
   8  -1   1        3.54        3.08      3.70 o 
   9  -1   1       14.34       15.89      5.53 o 
  10  -1   1        0.80        0.38      4.76 o 
 -10   0   1        2.76        0.88      5.11 o 
  -9   0   1       31.47       54.00      9.34 o 
  -8   0   1      399.26      648.49     46.75 o 
  -7   0   1        0.15       -1.77      3.53 o 
  -6   0   1      845.04     1007.19     37.12 o 
  -5   0   1      696.36      728.97     34.33 o 
  -4   0   1        0.09        0.17      0.82 o 
  -3   0   1     2134.79     2325.51    124.55 o 
  -2   0   1    15030.40    15882.70    564.25 o 
  -1   0   1        9.09       14.41      1.68 o 
   0   0   1       90.06      123.34      7.66 o 
   1   0   1      662.41     1157.54     65.99 o 
   2   0   1     4752.09     9725.10    415.45 o 
   3   0   1      286.01      442.92     19.81 o 
   4   0   1      748.44     1125.47     49.20 o 
   5   0   1      121.40      193.74      9.84 o 
   6   0   1       76.68      112.52      8.17 o 
   7   0   1       23.60       38.98      4.00 o 
   8   0   1       20.81       27.57      5.41 o 
   9   0   1       28.13       44.52      7.95 o 
  10   0   1        4.02        5.70      5.30 o 
  11   0   1       14.41       39.61      9.79 o 
 -10   1   1        2.69        4.05      5.21 o 
  -9   1   1        0.75        3.81      4.31 o 
  -8   1   1        8.37       13.81      5.43 o 
  -7   1   1      114.42       96.72     10.21 o 
  -4   1   1      313.53      228.79     15.13 o 
  -3   1   1       82.53       96.64      6.00 o 
  -2   1   1       14.40       13.49      2.70 o 
   0   1   1      614.36      486.91     28.23 o 
   1   1   1     1258.44      864.31     49.30 o 
   2   1   1      143.63      105.93      5.37 o 
   3   1   1     1446.24     1225.45     52.77 o 
   4   1   1      652.87      434.05     30.18 o 
   5   1   1      122.94      127.30     11.38 o 
   6   1   1       73.28       89.23     15.47 o 
   7   1   1        6.99        6.07      2.83 o 
   8   1   1       21.41       18.47      5.68 o 
   9   1   1        0.38        0.28      4.96 o 
  10   1   1       10.01       14.69      6.81 o 
  11   1   1        0.35        2.93      6.16 o 
 -10   2   1        0.85       -1.88      3.76 o 
  -9   2   1        0.14       -1.84      3.68 o 
  -8   2   1      115.17       98.69     11.31 o 
  -7   2   1        0.20       -0.55      3.68 o 
  -6   2   1        8.43        4.70      3.53 o 
  -5   2   1        1.87        0.94      0.56 o 
  -4   2   1       27.84       30.43      5.25 o 
  -3   2   1        5.54        3.06      2.07 o 
  -2   2   1      227.25      238.80     17.64 o 
  -1   2   1     1004.12      875.68     37.69 o 
   0   2   1     5430.41     7846.68    442.02 o 
   1   2   1      695.72      592.30     34.60 o 
   2   2   1     1195.92      895.96     38.92 o 
   3   2   1       60.85       46.37      3.37 o 
   4   2   1       13.18       18.16      2.54 o 
   5   2   1        0.28        0.22      1.92 o 
   6   2   1        0.04        1.72      2.06 o 
   7   2   1        5.15        3.14      6.35 o 
   8   2   1      131.99      127.86     14.96 o 
   9   2   1        0.01        0.02      4.76 o 
  10   2   1        0.00        5.56      5.63 o 
 -10   3   1       20.71       16.06      6.78 o 
  -9   3   1       22.80       14.21      6.58 o 
  -8   3   1      122.30      100.32     12.51 o 
  -7   3   1        0.93       -0.50      3.58 o 
  -6   3   1        0.01       -1.29      2.58 o 
  -5   3   1        0.00       -0.98      2.50 o 
  -4   3   1       77.22       67.66      7.98 o 
  -3   3   1      155.45      143.83      5.36 o 
  -2   3   1      191.63      160.34      7.72 o 
  -1   3   1     6026.67     5766.65    304.85 o 
   0   3   1      446.80      432.16     25.37 o 
   1   3   1      561.43      513.16     30.51 o 
   2   3   1        1.59        0.22      1.08 o 
   3   3   1        1.50        1.42      1.61 o 
   4   3   1       10.90       10.02      2.19 o 
   5   3   1       15.41       11.94      2.48 o 
   6   3   1       42.28       31.86      3.84 o 
   7   3   1      338.34      335.74     18.46 o 
   8   3   1        4.86        2.58      1.61 o 
   9   3   1        1.72        1.63      5.08 o 
  10   3   1        0.91        3.71      5.61 o 
 -10   4   1        4.61       -0.47      5.23 o 
  -9   4   1       21.71       16.09      7.33 o 
  -8   4   1      279.60      281.44     24.83 o 
  -7   4   1       38.87       41.27      8.34 o 
  -6   4   1       54.04       48.05      8.08 o 
  -5   4   1      136.25      120.32     12.33 o 
  -4   4   1      247.90      263.99      9.61 o 
  -3   4   1      230.01      203.78      7.54 o 
  -2   4   1      317.71      377.06     17.94 o 
  -1   4   1      418.00      474.81     21.55 o 
   0   4   1      122.88      110.53      7.73 o 
   1   4   1       22.09       31.81      3.73 o 
   2   4   1        3.51        2.71      1.62 o 
   3   4   1        5.56        2.19      1.80 o 
   4   4   1        1.82        0.38      1.64 o 
   5   4   1        3.28        0.41      1.93 o 
   6   4   1        8.53        5.09      1.78 o 
   7   4   1       25.85       33.50      4.15 o 
   8   4   1        1.41        2.52      3.11 o 
   9   4   1        2.73        1.83      2.31 o 
  10   4   1        0.14        6.13      6.46 o 
  -9   5   1        1.40        6.90      5.71 o 
  -8   5   1        0.01        0.35      3.95 o 
  -7   5   1       11.75       14.01      5.88 o 
  -6   5   1        3.02        1.72      3.98 o 
  -5   5   1        0.26        0.75      3.10 o 
  -4   5   1      168.02      175.16     15.91 o 
  -3   5   1       44.70       42.29      5.43 o 
  -2   5   1      562.37      717.92     36.99 o 
  -1   5   1      262.90      288.94     22.38 o 
   0   5   1      495.09      597.56     35.44 o 
   1   5   1        3.92        1.62      1.78 o 
   2   5   1       29.62       25.70      4.03 o 
   3   5   1       30.42       25.55      4.28 o 
   4   5   1        6.14        5.13      2.55 o 
   5   5   1       65.05       59.54      5.55 o 
   6   5   1       12.19       12.28      3.43 o 
   7   5   1      124.56      127.55      8.70 o 
   8   5   1       20.18       19.70      3.82 o 
   9   5   1        7.76        6.14      2.89 o 
  -9   6   1        2.58       -2.22      4.43 o 
  -8   6   1        5.38       -0.10      5.08 o 
  -7   6   1        0.22        5.58      4.56 o 
  -6   6   1        0.43       -1.42      2.83 o 
  -5   6   1        2.61       -0.27      3.36 o 
  -4   6   1        1.11       -1.47      2.93 o 
  -3   6   1       23.51       31.71      4.24 o 
  -2   6   1       11.77       12.29      2.51 o 
  -1   6   1       65.28       80.55      5.60 o 
   0   6   1       11.54        8.08      2.55 o 
   1   6   1        9.83       10.43      2.65 o 
   2   6   1        1.61        0.33      1.82 o 
   3   6   1      112.59      101.29      8.91 o 
   4   6   1        3.21        3.78      3.06 o 
   5   6   1        1.72        4.80      3.55 o 
   6   6   1        4.02        3.28      2.79 o 
   7   6   1        0.85       -0.66      2.62 o 
   8   6   1        0.59        2.67      2.64 o 
   9   6   1        0.64       -0.01      2.53 o 
  -8   7   1        3.32       -2.14      4.28 o 
  -7   7   1       14.10       10.89      5.93 o 
  -6   7   1       83.59       75.04     11.81 o 
  -5   7   1        2.47       -0.17      5.03 o 
  -4   7   1       41.27       45.92      8.96 o 
  -3   7   1       46.82       48.30      9.29 o 
  -2   7   1       26.04       31.62      3.93 o 
  -1   7   1      156.38      166.24      9.64 o 
   0   7   1       33.77       28.42      4.25 o 
   1   7   1        1.06        3.05      2.15 o 
   2   7   1        5.30        4.53      2.37 o 
   3   7   1       11.18        8.98      3.45 o 
   4   7   1        6.45        4.33      3.06 o 
   5   7   1        0.11       -1.58      3.16 o 
   6   7   1       42.32       51.85      7.98 o 
   7   7   1        4.44        3.83      4.03 o 
   8   7   1        3.91       -1.03      3.45 o 
  -7   8   1       11.58       -0.98      5.08 o 
  -6   8   1       18.74       24.03      8.19 o 
  -5   8   1        0.03       -2.20      4.40 o 
  -4   8   1        4.41       -1.02      4.36 o 
  -3   8   1       92.43      149.41     16.92 o 
  -2   8   1       71.21      110.01      7.96 o 
  -1   8   1       61.06       74.62      6.10 o 
   0   8   1       24.40       32.48      4.83 o 
   1   8   1        8.22        5.71      2.76 o 
   2   8   1       11.62       14.17      3.98 o 
   3   8   1       23.58       23.25      5.05 o 
   4   8   1        2.26        3.08      3.96 o 
   5   8   1        0.32       -1.65      3.30 o 
   6   8   1        7.30        3.13      4.78 o 
   7   8   1        2.96        2.70      4.45 o 
  -6   9   1        6.53        6.45      6.83 o 
  -5   9   1        0.13       -0.62      5.58 o 
  -4   9   1        7.66        8.23      6.15 o 
  -3   9   1        4.74        9.63      6.93 o 
  -2   9   1       41.31       55.10     10.81 o 
  -1   9   1       12.40       12.85      3.61 o 
   0   9   1        5.71        4.88      3.31 o 
   1   9   1        0.03       -1.03      2.76 o 
   2   9   1        1.04        1.28      3.08 o 
   3   9   1        2.12        0.08      3.01 o 
   4   9   1        8.26       12.88      5.48 o 
   5   9   1        2.79        0.32      4.38 o 
   6   9   1        2.13       -2.34      4.68 o 
  -5  10   1        0.39        0.57      6.51 o 
  -4  10   1        3.57       -0.30      5.76 o 
  -3  10   1       14.25       25.62      9.64 o 
  -2  10   1        8.56       15.56      7.06 o 
  -1  10   1       20.26       24.61      7.33 o 
   0  10   1        5.52        8.28      3.66 o 
   1  10   1        0.39       -1.30      2.60 o 
   2  10   1       34.09       41.57      6.98 o 
   3  10   1        5.69        2.45      3.91 o 
   4  10   1        0.33       -0.17      4.15 o 
   5  10   1        0.31       -1.23      5.16 o 
  -2  11   1       19.64       30.78      9.16 o 
  -1  11   1        7.01        3.30      3.16 o 
   0  11   1        0.98        0.26      1.93 o 
   1  11   1        0.46        6.55      4.18 o 
   2  11   1        0.07        0.93      4.05 o 
   0 -10   2        0.07       -0.90      1.80 o 
   1 -10   2        0.16       -1.23      2.47 o 
  -4  -9   2        3.68       -0.62      3.61 o 
  -3  -9   2        0.64       -1.37      2.75 o 
  -2  -9   2       57.66       42.07      6.81 o 
  -1  -9   2       23.61       25.05      5.31 o 
   0  -9   2        0.14        1.77      3.08 o 
   1  -9   2        2.11       -0.38      2.40 o 
   2  -9   2        5.71        7.72      2.59 o 
   3  -9   2        0.97        6.36      5.80 o 
   4  -9   2        9.59        9.76      6.85 o 
   5  -9   2        0.32        8.74      6.98 o 
  -5  -8   2       10.52       13.13      4.73 o 
  -4  -8   2        4.62        0.87      3.48 o 
  -3  -8   2       64.00       45.11      7.01 o 
  -2  -8   2       28.86       25.45      5.53 o 
  -1  -8   2        1.80        2.17      3.16 o 
   0  -8   2       59.52       50.04      4.66 o 
   1  -8   2       14.55       14.15      2.53 o 
   2  -8   2        0.00        3.11      2.56 o 
   3  -8   2        0.15       -0.42      1.92 o 
   4  -8   2       26.34       22.35      7.71 o 
   5  -8   2       17.25       19.75      7.41 o 
   6  -8   2        0.12        4.90      5.20 o 
  -6  -7   2        0.63       -1.53      3.20 o 
  -5  -7   2        3.33        1.50      3.13 o 
  -4  -7   2       14.18       10.54      4.15 o 
  -3  -7   2        6.30        5.05      3.41 o 
  -2  -7   2        0.30       -1.05      2.10 o 
  -1  -7   2        4.28        7.31      2.47 o 
   0  -7   2        4.34        2.92      1.93 o 
   1  -7   2       55.46       59.92      4.18 o 
   2  -7   2       37.88       46.29      3.74 o 
   3  -7   2        1.44       -0.87      1.74 o 
   4  -7   2       22.00       20.43      4.84 o 
   5  -7   2        2.51       -0.63      3.96 o 
   6  -7   2       19.22       18.65      6.46 o 
   7  -7   2        0.29       -1.58      3.16 o 
  -7  -6   2        4.58        1.25      3.35 o 
  -6  -6   2        7.52        9.48      3.78 o 
  -5  -6   2       20.72       26.22      5.11 o 
  -4  -6   2       28.55       29.40      5.18 o 
  -3  -6   2       73.21       72.85      7.91 o 
  -2  -6   2        6.75        5.85      2.91 o 
  -1  -6   2       10.00       13.32      2.67 o 
   0  -6   2      108.87      114.11      6.72 o 
   1  -6   2       59.56       73.44      7.38 o 
   2  -6   2       13.35       14.58      2.87 o 
   3  -6   2        0.15        2.65      1.94 o 
   4  -6   2       24.64       28.66      3.65 o 
   5  -6   2        2.77        4.45      3.53 o 
   6  -6   2       18.41       16.94      5.55 o 
   7  -6   2       20.71       16.27      5.58 o 
   8  -6   2        4.10        4.70      4.78 o 
  -8  -5   2       23.17       27.89      8.83 o 
  -7  -5   2        8.63        7.67      2.73 o 
  -6  -5   2       14.53       15.51      3.36 o 
  -5  -5   2      142.29      145.49     11.94 o 
  -4  -5   2      231.41      192.13     14.31 o 
  -3  -5   2       18.72       17.29      3.85 o 
  -2  -5   2       60.99       56.43      4.81 o 
  -1  -5   2       39.65       44.40      7.49 o 
   0  -5   2       85.69       68.52      6.91 o 
   1  -5   2      548.23      515.51     31.91 o 
   2  -5   2        2.44        4.19      1.88 o 
   3  -5   2      135.26      144.99      8.29 o 
   4  -5   2        2.78        0.85      1.49 o 
   5  -5   2       30.80       27.40      4.12 o 
   6  -5   2        7.42        4.40      3.83 o 
   7  -5   2        0.60       -1.50      3.00 o 
   8  -5   2       23.27       24.92      6.96 o 
   9  -5   2       12.28        9.83      6.46 o 
  -9  -4   2        2.99        0.13      3.60 o 
  -8  -4   2        2.05        5.53      2.79 o 
  -7  -4   2        0.13        0.37      2.06 o 
  -6  -4   2        8.20        7.69      2.70 o 
  -5  -4   2      103.21       93.31      6.53 o 
  -4  -4   2      144.14      124.61     10.14 o 
  -3  -4   2        9.87        5.55      2.47 o 
  -2  -4   2       24.72       20.79      2.64 o 
  -1  -4   2      478.67      489.42     20.95 o 
   0  -4   2       54.07       44.64      5.30 o 
   1  -4   2     1081.08     1148.12     66.96 o 
   2  -4   2       53.82       48.85      3.79 o 
   3  -4   2       32.46       32.76      3.18 o 
   4  -4   2       16.56       15.78      5.22 o 
   5  -4   2       48.55       52.45      5.06 o 
   6  -4   2       37.51       38.16      6.95 o 
   7  -4   2        0.33       -1.79      3.58 o 
   8  -4   2       41.43       31.35      8.16 o 
   9  -4   2        0.35       -0.88      4.83 o 
  10  -4   2       29.76       23.79      8.83 o 
  -9  -3   2        1.12        3.06      4.76 o 
  -8  -3   2        4.44        2.02      4.05 o 
  -7  -3   2        3.50        1.25      2.13 o 
  -6  -3   2       10.57       12.44      2.82 o 
  -5  -3   2       53.45       45.28      4.22 o 
  -4  -3   2        6.11        5.88      1.98 o 
  -3  -3   2       61.04       54.27      3.29 o 
  -2  -3   2        3.93        4.25      1.39 o 
  -1  -3   2        0.25        2.22      2.05 o 
   0  -3   2      140.95      120.69      9.04 o 
   1  -3   2      144.55      155.02     10.83 o 
   2  -3   2       42.09       42.92      3.22 o 
   3  -3   2       51.42       69.78      8.10 o 
   4  -3   2      150.42      185.33      9.67 o 
   5  -3   2       60.01       69.06      5.12 o 
   6  -3   2        0.47       -0.19      2.62 o 
   7  -3   2       21.40       40.61      8.43 o 
   8  -3   2        0.22        3.50      5.30 o 
   9  -3   2       47.78       47.97      9.94 o 
  10  -3   2       11.69       14.91      7.85 o 
 -10  -2   2        1.02        5.48      4.93 o 
  -9  -2   2        4.95       10.43      5.68 o 
  -8  -2   2        1.16        4.48      4.05 o 
  -7  -2   2       14.72       11.00      2.89 o 
  -6  -2   2        2.11        2.87      2.50 o 
  -5  -2   2        4.87        5.41      1.67 o 
  -4  -2   2       30.02       29.52      2.98 o 
  -3  -2   2      865.05      769.36     23.68 o 
  -2  -2   2       54.32       50.70      2.87 o 
  -1  -2   2        0.13        0.98      1.42 o 
   0  -2   2      225.36      166.30     11.09 o 
   1  -2   2        5.03        4.23      1.67 o 
   2  -2   2      413.57      595.41     47.19 o 
   3  -2   2        3.61        2.08      1.81 o 
   4  -2   2      101.48      134.73     10.67 o 
   5  -2   2       27.19       40.23      3.96 o 
   6  -2   2       14.34       15.96      2.87 o 
   7  -2   2       11.63        5.45      4.68 o 
   8  -2   2       16.37       11.89      5.98 o 
   9  -2   2       14.83       16.67      6.63 o 
  10  -2   2        0.54       -2.17      5.53 o 
 -10  -1   2       67.43       70.36     11.56 o 
  -9  -1   2       76.33       62.19     10.23 o 
  -8  -1   2        1.51        7.51      4.96 o 
  -7  -1   2       90.36       74.52      9.51 o 
  -6  -1   2      114.63      105.18     21.49 o 
  -5  -1   2       57.38       50.22      6.38 o 
  -4  -1   2      169.19      140.60      6.27 o 
  -3  -1   2       61.04       69.32      5.89 o 
  -2  -1   2        0.00        1.85      1.76 o 
  -1  -1   2       29.24       31.04      2.72 o 
   0  -1   2      452.58      364.89     21.85 o 
   1  -1   2     3868.08     3689.36    367.18 o 
   2  -1   2      498.12      892.28     39.01 o 
   3  -1   2      130.03      211.39     10.48 o 
   4  -1   2      262.42      388.68     18.09 o 
   5  -1   2       75.18       77.20      7.10 o 
   6  -1   2      187.53      229.51     11.70 o 
   7  -1   2        0.13        2.46      1.94 o 
   8  -1   2        0.35        1.05      3.63 o 
   9  -1   2        7.73       12.01      5.65 o 
  10  -1   2        1.12       -2.22      4.43 o 
  11  -1   2        0.39        6.38      5.88 o 
 -10   0   2        9.29        7.90      6.56 o 
  -9   0   2        8.90       15.37      6.68 o 
  -8   0   2       37.36       55.67      9.14 o 
  -7   0   2       15.71       22.89      6.06 o 
  -6   0   2       63.29       99.10      7.29 o 
  -5   0   2      306.00      361.15     14.00 o 
  -4   0   2     2076.85     2524.50     90.49 o 
  -3   0   2     1117.84     1271.39     47.91 o 
  -2   0   2     1401.06     1638.11     58.68 o 
  -1   0   2     1572.28     1913.58     81.84 o 
   0   0   2     1714.33     2731.46    135.17 o 
   1   0   2     9181.30    15886.58    893.49 o 
   2   0   2     1391.08     2924.99    124.74 o 
   3   0   2      370.29      731.06     32.36 o 
   4   0   2       87.63      146.39      9.38 o 
   5   0   2       91.98      142.75      7.67 o 
   6   0   2      143.49      174.76     13.78 o 
   7   0   2       76.20      113.75      7.09 o 
   8   0   2       12.66       12.43      4.70 o 
   9   0   2        6.78        2.38      4.05 o 
  10   0   2       11.25       21.09      7.18 o 
  11   0   2        5.00        2.71      5.85 o 
 -10   1   2        0.21       12.46      6.61 o 
  -9   1   2       13.01       16.46      6.46 o 
  -6   1   2        2.24       -0.79      1.59 o 
  -5   1   2       56.44       70.95      4.99 o 
  -4   1   2       81.02      147.31     14.12 o 
  -3   1   2        0.17        0.25      0.66 o 
  -2   1   2        4.01        2.94      1.40 o 
  -1   1   2       46.71       31.48      2.71 o 
   0   1   2      150.61      122.94      5.82 o 
   1   1   2      280.87      260.54     15.89 o 
   2   1   2     1107.49     1150.70     66.13 o 
   3   1   2      128.01      115.28      8.29 o 
   4   1   2      531.33      444.25     27.01 o 
   5   1   2      201.27      168.74     13.41 o 
   6   1   2        2.50        4.89      2.21 o 
   7   1   2        3.67        2.67      2.50 o 
   8   1   2        0.02       -0.22      2.68 o 
   9   1   2        7.46        3.25      4.66 o 
  10   1   2       18.96       12.38      6.58 o 
  11   1   2       10.82       12.06      7.33 o 
 -10   2   2        0.02        3.56      5.41 o 
  -9   2   2        0.12       -1.73      3.46 o 
  -8   2   2       70.23       50.72      8.23 o 
  -7   2   2       17.40       16.45      6.97 o 
  -6   2   2        0.05        1.78      3.26 o 
  -5   2   2        9.43        6.25      3.36 o 
  -4   2   2       54.92       47.57      6.28 o 
  -3   2   2       24.13       10.76      3.13 o 
  -2   2   2       17.62       19.32      3.18 o 
  -1   2   2      298.97      247.97     16.57 o 
   0   2   2     4963.83     4571.24    193.21 o 
   1   2   2     2264.92     1717.81     97.71 o 
   2   2   2        0.08        0.95      1.18 o 
   3   2   2      311.27      245.21     13.28 o 
   4   2   2       60.27       50.64      4.04 o 
   5   2   2       21.45       17.36      5.45 o 
   6   2   2       99.27       86.96      6.36 o 
   7   2   2        2.13        2.98      2.87 o 
   8   2   2       54.91       59.09     14.62 o 
   9   2   2        3.15       -1.40      5.00 o 
  10   2   2        0.42        2.40      6.00 o 
  11   2   2       12.26       20.99      8.00 o 
 -10   3   2        4.20       13.23      6.55 o 
  -9   3   2        1.49        3.08      4.96 o 
  -8   3   2       32.52       27.23      6.86 o 
  -7   3   2       73.70       65.06      9.36 o 
  -6   3   2       70.13       56.73      8.34 o 
  -5   3   2       11.90        7.78      3.86 o 
  -4   3   2       58.50       61.36      7.45 o 
  -3   3   2       83.13       65.46      7.08 o 
  -2   3   2       10.32       10.54      1.11 o 
  -1   3   2      299.05      371.46     20.56 o 
   0   3   2       39.88       62.93      5.06 o 
   1   3   2     1686.91     1349.06     77.35 o 
   2   3   2      170.44      112.06      6.05 o 
   3   3   2      523.69      415.67     19.31 o 
   4   3   2       10.97       10.33      2.22 o 
   5   3   2        0.87        0.06      1.82 o 
   6   3   2       24.37       27.36      3.92 o 
   7   3   2        4.81        5.33      3.08 o 
   8   3   2       87.13       97.23      8.00 o 
   9   3   2        1.74       -0.59      3.03 o 
  10   3   2        0.18        1.80      6.03 o 
 -10   4   2       10.93       10.23      6.23 o 
  -9   4   2        2.54        1.85      4.70 o 
  -8   4   2       42.06       38.14      8.19 o 
  -7   4   2        5.34        2.91      4.66 o 
  -6   4   2       43.15       33.53      7.20 o 
  -5   4   2        3.86        0.43      2.95 o 
  -4   4   2      149.60      117.78     11.19 o 
  -3   4   2        0.21        0.30      1.90 o 
  -2   4   2       12.24       12.29      1.66 o 
  -1   4   2      219.61      210.19     13.70 o 
   0   4   2     1970.73     2548.56    144.98 o 
   1   4   2       67.53       86.38      7.26 o 
   2   4   2      373.85      373.30     23.55 o 
   3   4   2      108.43      102.94      6.36 o 
   4   4   2       15.80       19.50      4.40 o 
   5   4   2       13.72       13.83      2.90 o 
   6   4   2        4.35        4.98      2.42 o 
   7   4   2        4.38        6.63      3.23 o 
   8   4   2       35.27       37.22      5.47 o 
   9   4   2        0.32        0.30      3.56 o 
  10   4   2        6.00       13.56      7.73 o 
  -9   5   2        5.08        4.85      5.56 o 
  -8   5   2       34.65       27.53      7.50 o 
  -7   5   2       10.87       12.21      5.98 o 
  -6   5   2        0.05        0.33      3.46 o 
  -5   5   2        1.92       -0.13      2.95 o 
  -4   5   2        0.08        3.45      3.16 o 
  -3   5   2        3.49        2.89      1.87 o 
  -2   5   2        5.77        5.97      1.62 o 
  -1   5   2      544.40      521.78     23.83 o 
   0   5   2      313.89      368.35     22.54 o 
   1   5   2       20.85       26.62      4.25 o 
   2   5   2      289.20      280.54     18.79 o 
   3   5   2        4.69        3.80      2.45 o 
   4   5   2       61.78       68.94      7.01 o 
   5   5   2       33.11       27.03      3.74 o 
   6   5   2       61.36       62.50      5.82 o 
   7   5   2      397.56      401.50     20.85 o 
   8   5   2       29.43       22.42      3.09 o 
   9   5   2        0.86        2.33      2.21 o 
  10   5   2        0.78        0.67      2.31 o 
  -9   6   2        6.78       -2.10      4.85 o 
  -8   6   2       14.69       11.79      6.81 o 
  -7   6   2        0.96        1.18      4.08 o 
  -6   6   2        0.52        0.08      3.66 o 
  -5   6   2        9.27       11.59      5.13 o 
  -4   6   2        4.75        5.15      4.13 o 
  -3   6   2        6.65        6.46      3.95 o 
  -2   6   2       76.87       81.07     11.14 o 
  -1   6   2      363.49      357.19     17.22 o 
   0   6   2      294.19      300.41     19.05 o 
   1   6   2       22.09       26.72      4.35 o 
   2   6   2       30.50       31.31      5.00 o 
   3   6   2       22.44       24.18      5.03 o 
   4   6   2        0.14        1.47      3.15 o 
   5   6   2        2.27       -0.07      2.96 o 
   6   6   2        0.22       -2.33      4.66 o 
   7   6   2        4.30        4.50      2.99 o 
   8   6   2        1.30        0.95      2.37 o 
   9   6   2        0.04        2.91      2.88 o 
  -8   7   2        0.22        2.65      5.70 o 
  -7   7   2        0.23       -0.88      4.33 o 
  -6   7   2        0.75        2.12      4.53 o 
  -5   7   2        0.63       -1.71      3.41 o 
  -4   7   2       11.32       17.81      6.60 o 
  -3   7   2        3.56        1.28      4.55 o 
  -2   7   2       14.49       16.30      3.02 o 
  -1   7   2       85.06       95.24      6.48 o 
   0   7   2        1.54        0.85      2.03 o 
   1   7   2        3.01        6.10      2.80 o 
   2   7   2        6.15       10.13      3.86 o 
   3   7   2        0.04       -0.97      2.96 o 
   4   7   2        0.01       -0.63      3.85 o 
   5   7   2        0.22       -2.01      4.01 o 
   6   7   2       18.00       36.94      7.96 o 
   7   7   2       17.84       16.71      5.90 o 
   8   7   2        6.20        7.37      3.55 o 
   9   7   2        1.93       -1.54      3.16 o 
  -7   8   2        1.88        3.21      5.80 o 
  -6   8   2        0.05        0.10      5.31 o 
  -5   8   2        6.33        4.90      5.55 o 
  -4   8   2        1.62       -1.72      4.26 o 
  -3   8   2        0.67        0.53      4.81 o 
  -2   8   2       40.90       49.17      6.74 o 
  -1   8   2       11.24       17.05      3.52 o 
   0   8   2      172.62      191.20     13.84 o 
   1   8   2       38.40       32.13      5.30 o 
   2   8   2        0.00        1.68      3.10 o 
   3   8   2      178.76      194.41     16.11 o 
   4   8   2      103.09      129.47     13.28 o 
   5   8   2        0.14       -2.01      4.01 o 
   6   8   2       48.58       68.74     10.43 o 
   7   8   2        2.68       -1.90      4.21 o 
   8   8   2        6.22        3.38      4.43 o 
  -6   9   2        0.83       -0.75      5.96 o 
  -5   9   2       22.83       27.47      9.91 o 
  -4   9   2        2.08       -2.26      4.51 o 
  -3   9   2        0.13       -2.35      5.45 o 
  -2   9   2       36.41       45.27     10.53 o 
  -1   9   2       12.53       16.42      3.71 o 
   0   9   2       25.98       16.27      4.50 o 
   1   9   2        0.29       -1.32      2.65 o 
   2   9   2       74.72       80.07      9.28 o 
   3   9   2       45.64       45.54      8.06 o 
   4   9   2        5.72        2.37      5.18 o 
   5   9   2       53.65       78.53     12.01 o 
   6   9   2       45.59       72.04     11.71 o 
   7   9   2        2.97       -1.42      5.43 o 
  -5  10   2        7.24        7.85      7.66 o 
  -4  10   2        0.00        2.10      6.81 o 
  -3  10   2        4.15        7.51      7.78 o 
  -2  10   2        2.90        7.26      6.70 o 
  -1  10   2       11.95       17.94      6.93 o 
   0  10   2        5.97        4.82      2.51 o 
   1  10   2        4.06        5.18      3.98 o 
   2  10   2       10.28       10.21      4.68 o 
   3  10   2        5.78       11.53      5.50 o 
   4  10   2        2.57        4.38      6.40 o 
   5  10   2        1.37        5.98      6.45 o 
  -3  11   2        5.16        8.73      8.11 o 
  -2  11   2        0.93       -2.61      5.21 o 
  -1  11   2        0.36        1.72      3.65 o 
   0  11   2        0.92       -0.66      1.32 o 
   1  11   2        1.50       -1.77      3.53 o 
   2  11   2        2.29       -1.92      3.83 o 
   3  11   2        0.09        2.43      4.98 o 
  -2  -9   3        1.10        0.53      3.06 o 
  -1  -9   3       20.09       29.90      6.21 o 
   0  -9   3        0.88        2.23      3.80 o 
   1  -9   3        4.26        5.54      3.16 o 
   2  -9   3        0.14       -0.99      1.98 o 
   3  -9   3        0.04        2.99      2.42 o 
  -4  -8   3        4.61        1.73      3.70 o 
  -3  -8   3        0.37       -0.55      2.66 o 
  -2  -8   3        0.30        0.42      3.00 o 
  -1  -8   3       23.24       19.45      5.20 o 
   0  -8   3        5.90        5.18      2.51 o 
   1  -8   3        6.61        7.35      2.25 o 
   2  -8   3        4.14        2.81      2.27 o 
   3  -8   3       28.73       25.05      4.06 o 
   4  -8   3       12.80       13.37      6.81 o 
   5  -8   3        9.49        6.31      5.68 o 
   6  -8   3       19.71        9.13      5.96 o 
  -6  -7   3        6.96       10.19      4.66 o 
  -5  -7   3        0.09        0.90      3.28 o 
  -4  -7   3        3.06        2.43      3.68 o 
  -3  -7   3        3.02        3.46      3.70 o 
  -2  -7   3       36.67       39.19      6.46 o 
  -1  -7   3       45.04       42.60      4.57 o 
   0  -7   3        7.94       13.82      2.88 o 
   1  -7   3        1.49        0.09      1.71 o 
   2  -7   3        0.55        2.18      2.04 o 
   3  -7   3        2.11        5.95      2.89 o 
   4  -7   3        4.24        5.63      3.09 o 
   5  -7   3        5.07        2.37      4.56 o 
   6  -7   3       16.90       15.34      5.70 o 
   7  -7   3        3.22        0.87      4.06 o 
  -7  -6   3        0.02        3.20      3.83 o 
  -6  -6   3        0.16        0.93      3.28 o 
  -5  -6   3        1.85       -0.15      2.91 o 
  -4  -6   3        0.99       -1.48      2.96 o 
  -3  -6   3       32.47       30.83      5.81 o 
  -2  -6   3        2.90        6.14      2.36 o 
  -1  -6   3        0.31        0.51      1.80 o 
   0  -6   3       17.20       18.98      3.12 o 
   1  -6   3        0.35       -0.27      2.75 o 
   2  -6   3        9.36        7.93      2.75 o 
   3  -6   3       40.74       43.68      6.50 o 
   4  -6   3        0.23       -0.93      1.87 o 
   5  -6   3       91.83       76.47     10.01 o 
   6  -6   3       68.53       48.95      8.16 o 
   7  -6   3        2.55        1.83      3.50 o 
   8  -6   3        3.78        3.43      4.56 o 
  -8  -5   3        0.40        8.58      4.68 o 
  -7  -5   3       13.30        9.81      4.28 o 
  -6  -5   3       15.59       15.74      4.43 o 
  -5  -5   3        8.63       11.06      3.78 o 
  -4  -5   3       15.59       12.06      4.25 o 
  -3  -5   3        0.48       -1.15      2.29 o 
  -2  -5   3       44.10       47.65      4.51 o 
  -1  -5   3       27.27       29.47      4.61 o 
   0  -5   3       31.40       37.44      5.55 o 
   1  -5   3        2.47        0.25      2.28 o 
   2  -5   3       28.53       36.57      4.86 o 
   3  -5   3       11.83       13.77      2.71 o 
   4  -5   3       79.50       66.99      5.04 o 
   5  -5   3       23.07       17.47      2.99 o 
   6  -5   3        7.83        2.32      3.08 o 
   7  -5   3       41.50       30.56      6.88 o 
   8  -5   3        3.68        4.53      4.85 o 
   9  -5   3        1.93        2.22      5.45 o 
  -8  -4   3        2.14        8.89      4.66 o 
  -7  -4   3       14.12       10.87      3.28 o 
  -6  -4   3        9.60       10.00      2.93 o 
  -5  -4   3       24.20       24.44      4.46 o 
  -4  -4   3        8.36       14.06      3.90 o 
  -3  -4   3        1.71        1.10      1.73 o 
  -2  -4   3        0.07       -0.70      1.40 o 
  -1  -4   3       89.68       82.02      7.96 o 
   0  -4   3        0.07       -0.45      1.93 o 
   1  -4   3      183.42      172.71     12.71 o 
   2  -4   3        0.56        1.33      1.49 o 
   3  -4   3        0.01        0.93      2.11 o 
   4  -4   3        5.61        5.17      1.76 o 
   5  -4   3       24.63       26.83      7.53 o 
   6  -4   3       38.05       48.65      7.43 o 
   7  -4   3        2.98        2.91      4.40 o 
   8  -4   3       57.70       67.69     10.63 o 
   9  -4   3       53.64       64.54     10.96 o 
  -9  -3   3        1.08       -1.95      3.90 o 
  -8  -3   3        1.33       -0.05      3.68 o 
  -7  -3   3       30.82       36.29      4.65 o 
  -6  -3   3        1.82        0.78      2.14 o 
  -5  -3   3        8.32        3.79      3.38 o 
  -4  -3   3        0.98        1.14      1.72 o 
  -3  -3   3       42.43       39.60      3.52 o 
  -2  -3   3       21.26       21.07      2.70 o 
  -1  -3   3       28.55       27.35      4.26 o 
   0  -3   3        0.08       -0.82      1.63 o 
   1  -3   3      152.67      157.02     11.38 o 
   2  -3   3       18.58       17.13      2.35 o 
   3  -3   3       22.66       18.15      3.77 o 
   4  -3   3       76.98       83.47      5.42 o 
   5  -3   3        0.11        0.18      1.60 o 
   6  -3   3       57.91       66.33      5.65 o 
   7  -3   3       20.86       17.26      6.55 o 
   8  -3   3       50.05       61.16     10.44 o 
   9  -3   3       32.52       41.96      9.59 o 
  10  -3   3       61.42       66.89     11.96 o 
  -9  -2   3        0.00        0.08      4.06 o 
  -8  -2   3        0.55        4.38      3.98 o 
  -7  -2   3        4.34        2.42      3.36 o 
  -6  -2   3        1.00       -0.88      1.77 o 
  -5  -2   3       50.23       50.08      5.00 o 
  -4  -2   3        0.08        0.21      1.41 o 
  -3  -2   3       39.26       45.81      3.31 o 
  -2  -2   3      276.55      226.48     11.38 o 
  -1  -2   3        6.03        4.73      2.12 o 
   0  -2   3      303.15      271.83     17.56 o 
   1  -2   3      123.40       79.37      6.58 o 
   2  -2   3      231.33      229.43     20.81 o 
   3  -2   3      186.89      232.42     11.49 o 
   4  -2   3       29.31       35.52      3.59 o 
   5  -2   3      131.76      201.70     11.06 o 
   6  -2   3        4.81        2.61      3.66 o 
   7  -2   3        0.87       -0.18      4.05 o 
   8  -2   3        5.46        5.60      5.43 o 
   9  -2   3       11.15       14.54      7.25 o 
  10  -2   3        3.97       -1.35      5.65 o 
  -9  -1   3       23.35       29.78      7.60 o 
  -8  -1   3        0.02       -1.82      3.65 o 
  -7  -1   3       32.91       28.05      6.25 o 
  -6  -1   3        2.11        0.76      2.18 o 
  -5  -1   3        0.27        2.56      1.41 o 
  -4  -1   3       15.76       18.68      1.67 o 
  -3  -1   3       18.21       22.78      1.78 o 
  -2  -1   3      168.89      143.94      6.30 o 
  -1  -1   3      101.09       96.77      5.56 o 
   0  -1   3      320.27      304.61     18.89 o 
   1  -1   3      589.00      572.25     25.25 o 
   2  -1   3      145.96      165.48      8.43 o 
   3  -1   3      197.97      284.36     23.02 o 
   4  -1   3       22.80       42.38      9.47 o 
   5  -1   3       95.01      177.67     20.45 o 
   6  -1   3       21.86       25.52      3.38 o 
   7  -1   3       24.63       35.80      3.96 o 
   8  -1   3        6.69        7.48      4.76 o 
  10  -1   3        2.21       -2.07      4.15 o 
 -10   0   3        6.82        9.69      6.30 o 
  -9   0   3       10.16       20.87      7.28 o 
  -8   0   3        0.26        0.92      4.33 o 
  -7   0   3       78.57      135.22     13.72 o 
  -6   0   3       52.57       60.72      5.16 o 
  -5   0   3        3.70        5.62      1.54 o 
  -4   0   3       34.59       49.83      2.99 o 
  -3   0   3      617.79      835.01     25.46 o 
  -2   0   3       22.86       25.97      1.87 o 
  -1   0   3        1.06        0.43      0.79 o 
   0   0   3      327.30      435.21     19.50 o 
   1   0   3      413.70      599.09     64.56 o 
   2   0   3     4429.09     8504.24    363.60 o 
   3   0   3      838.96     1704.30     73.31 o 
   4   0   3        1.06        4.11      3.35 o 
   5   0   3        4.64       12.22      2.20 o 
   6   0   3      219.09      346.85     22.14 o 
   7   0   3        0.17        1.47      2.36 o 
   8   0   3       59.98       92.33      6.60 o 
   9   0   3       18.75       17.77      5.68 o 
  10   0   3       20.34       26.28      7.00 o 
  11   0   3       15.02       23.09      7.86 o 
 -10   1   3        0.41       -2.32      4.63 o 
  -9   1   3        0.25       14.61      6.33 o 
  -8   1   3        2.72       -2.08      4.16 o 
  -7   1   3       28.50       37.19      7.03 o 
  -5   1   3        2.49        2.64      1.94 o 
  -4   1   3      158.16      155.25      7.61 o 
  -3   1   3      129.06       79.93      4.90 o 
  -2   1   3      191.88      119.62      9.38 o 
  -1   1   3       66.17       60.28      5.80 o 
   0   1   3      161.70      122.78     11.69 o 
   1   1   3      959.02      688.64     30.18 o 
   2   1   3     1577.91     1516.22     85.41 o 
   3   1   3        8.21        4.86      2.27 o 
   4   1   3       10.54       13.97      3.06 o 
   5   1   3       44.61       63.59      6.26 o 
   6   1   3      321.57      326.00     47.56 o 
   7   1   3       50.93       53.23     12.33 o 
   8   1   3      123.85       93.76     10.41 o 
   9   1   3       21.53       16.06      5.70 o 
  10   1   3        0.25       -1.42      5.18 o 
  11   1   3       19.44       17.67      7.21 o 
 -10   2   3        0.66       -0.75      4.86 o 
  -9   2   3        0.00        0.60      4.76 o 
  -8   2   3        0.26       -1.73      3.46 o 
  -7   2   3        5.59        3.08      4.16 o 
  -6   2   3        6.53        4.47      2.49 o 
  -5   2   3        0.01        0.42      1.84 o 
  -4   2   3        0.06        1.77      0.77 o 
  -3   2   3      168.43      142.46      5.96 o 
  -2   2   3       16.00       12.75      2.34 o 
  -1   2   3      486.19      356.92     17.57 o 
   0   2   3       76.06       61.75      6.65 o 
   1   2   3      741.11      602.26     43.87 o 
   2   2   3       46.12       46.80      4.55 o 
   3   2   3        2.45        0.18      1.75 o 
   4   2   3        0.92        1.97      1.68 o 
   5   2   3      130.21      143.90     14.78 o 
   6   2   3        3.84        3.08      2.82 o 
   7   2   3        0.50        0.16      2.53 o 
   8   2   3        5.35        1.94      3.04 o 
   9   2   3        1.86        2.58      3.37 o 
  10   2   3       17.99       12.34      6.90 o 
  11   2   3        4.92        8.81      7.28 o 
 -10   3   3        0.09       -1.49      2.98 o 
  -9   3   3        0.16        1.00      4.40 o 
  -8   3   3        4.18        4.31      3.81 o 
  -7   3   3      196.85      205.14     25.87 o 
  -6   3   3       18.32       18.31      3.56 o 
  -5   3   3       85.08       64.98      8.29 o 
  -4   3   3       74.15       69.79      8.03 o 
  -3   3   3       45.99       37.51      5.21 o 
  -2   3   3      241.66      183.99      8.69 o 
  -1   3   3       15.15       14.06      1.53 o 
   0   3   3     1574.79     1425.12     51.44 o 
   1   3   3       84.14       83.82      6.43 o 
   2   3   3      213.31      212.26     35.14 o 
   3   3   3       66.02       47.55      3.80 o 
   4   3   3      243.41      220.53     11.32 o 
   5   3   3        7.27       12.33      2.75 o 
   6   3   3       63.02       59.00      5.54 o 
   7   3   3        2.29        3.45      2.64 o 
   8   3   3       14.51       18.30      4.61 o 
   9   3   3        2.65        3.59      3.81 o 
  10   3   3        1.11        2.68      6.71 o 
  -9   4   3       12.35        8.64      5.03 o 
  -8   4   3        4.96        4.46      5.06 o 
  -7   4   3       58.50       61.26      9.16 o 
  -6   4   3       60.75       41.09      7.21 o 
  -5   4   3       20.60       27.20      5.76 o 
  -4   4   3        0.14        1.08      2.48 o 
  -3   4   3      204.61      185.98     15.19 o 
  -2   4   3       61.94       54.14      6.49 o 
  -1   4   3      209.38      268.68     20.36 o 
   0   4   3     1488.74     1703.67     97.36 o 
   1   4   3      273.82      279.97     17.82 o 
   2   4   3      210.39      203.40     10.73 o 
   3   4   3      265.61      226.95      9.18 o 
   4   4   3      195.07      170.28     17.13 o 
   5   4   3       13.30       18.41      4.24 o 
   6   4   3        0.22       -0.47      2.01 o 
   7   4   3      106.00      104.42      8.06 o 
   8   4   3      180.79      217.85     17.23 o 
   9   4   3        2.03        4.62      4.18 o 
  10   4   3        0.78       10.69      7.98 o 
  -9   5   3        3.64       -1.89      3.78 o 
  -8   5   3       31.08       29.07      7.13 o 
  -7   5   3       34.57       30.20      7.33 o 
  -6   5   3       62.58       69.09      9.74 o 
  -5   5   3       16.79       14.21      4.78 o 
  -4   5   3       18.60       12.19      4.11 o 
  -3   5   3       60.17       58.25      7.68 o 
  -2   5   3      105.34      114.85      9.25 o 
  -1   5   3      646.38      720.69     32.30 o 
   0   5   3      241.58      355.98     22.39 o 
   1   5   3      259.94      261.95     17.39 o 
   2   5   3       48.64       47.94      5.65 o 
   3   5   3        0.37        0.44      1.70 o 
   4   5   3        8.38        7.52      2.44 o 
   5   5   3       82.15       73.87      6.02 o 
   6   5   3       24.07       25.76      4.10 o 
   7   5   3       61.64       61.80      7.60 o 
   8   5   3       44.93       56.24      6.80 o 
   9   5   3       56.03       54.42      7.08 o 
  10   5   3       18.29       20.22     12.07 o 
  -9   6   3        2.95       -2.20      4.40 o 
  -8   6   3       36.88       20.00      7.06 o 
  -7   6   3        1.90       -0.83      4.23 o 
  -6   6   3        1.47        4.58      4.43 o 
  -5   6   3       13.13       17.86      5.76 o 
  -4   6   3        1.37       -1.58      3.20 o 
  -3   6   3        9.20        7.43      4.53 o 
  -2   6   3       64.34       84.58      8.09 o 
  -1   6   3       17.60       20.54      2.99 o 
   0   6   3      346.27      410.56     18.61 o 
   1   6   3      122.96      109.76      9.08 o 
   2   6   3        0.23       -0.30      1.95 o 
   3   6   3        8.83        8.29      3.41 o 
   4   6   3       31.05       28.32      4.98 o 
   5   6   3        0.63       -0.47      2.43 o 
   6   6   3        0.31       -0.44      2.00 o 
   7   6   3        3.40       -0.91      2.58 o 
   8   6   3       22.58       22.78      5.04 o 
   9   6   3        1.35       -1.16      2.32 o 
  -8   7   3        0.25       -0.88      4.58 o 
  -7   7   3        6.15        0.22      4.60 o 
  -6   7   3        7.33        8.14      6.01 o 
  -5   7   3        0.76        2.86      4.61 o 
  -4   7   3       61.17       78.77     12.21 o 
  -3   7   3       24.24       35.44      8.13 o 
  -2   7   3        0.38        1.91      1.95 o 
  -1   7   3      318.60      391.58     19.13 o 
   0   7   3       24.13       42.74      5.61 o 
   1   7   3        2.53        5.26      3.40 o 
   2   7   3        0.00       -0.02      3.11 o 
   3   7   3        0.93       -1.14      2.28 o 
   4   7   3       12.53       18.01      4.73 o 
   5   7   3        1.82        0.90      2.98 o 
   6   7   3        4.02        8.73      4.01 o 
   7   7   3       69.99       74.81      6.38 o 
   8   7   3        1.22       -0.97      2.59 o 
   9   7   3        4.40        3.24      2.79 o 
  -7   8   3        0.03       -0.03      5.43 o 
  -6   8   3       22.35       30.80      9.29 o 
  -5   8   3       66.45       82.75     13.39 o 
  -4   8   3       25.49       43.09     10.06 o 
  -3   8   3       65.82       69.51     12.01 o 
  -2   8   3      393.50      475.12     38.14 o 
  -1   8   3        1.36       -0.53      4.18 o 
   0   8   3       25.21       27.95      5.16 o 
   1   8   3      183.16      224.61     16.94 o 
   2   8   3      247.16      348.53     25.52 o 
   3   8   3        9.53       26.30      7.51 o 
   4   8   3       38.88       71.64     11.28 o 
   5   8   3       81.80      117.56     13.84 o 
   6   8   3       74.69       96.61     12.11 o 
   7   8   3       15.81       11.71      5.41 o 
   8   8   3       37.24       27.50      6.31 o 
  -6   9   3        6.61       10.84      7.45 o 
  -5   9   3        1.69        1.45      6.80 o 
  -4   9   3        7.00       13.42      6.85 o 
  -3   9   3       26.53       35.51      9.68 o 
  -2   9   3       13.45       23.22      8.64 o 
  -1   9   3       88.30      126.31     17.17 o 
   0   9   3      156.45      190.00     11.42 o 
   1   9   3      103.55      125.85     12.04 o 
   2   9   3        1.83        3.98      4.43 o 
   3   9   3      192.11      323.13     25.65 o 
   4   9   3      202.60      373.37     29.48 o 
   5   9   3        7.63       12.04      7.21 o 
   6   9   3       94.48      141.71     15.96 o 
   7   9   3      152.23      201.61     18.04 o 
  -5  10   3        0.02        5.50      7.65 o 
  -4  10   3        5.81        3.30      6.10 o 
  -3  10   3       14.48       17.31      8.49 o 
  -2  10   3        5.36        3.55      7.25 o 
  -1  10   3       34.31       51.63     11.58 o 
   0  10   3        0.13       -1.02      2.03 o 
   1  10   3        0.00       -1.61      3.21 o 
   2  10   3        2.47        8.59      4.91 o 
   3  10   3       10.95        9.81      6.66 o 
   4  10   3        2.54        3.11      5.86 o 
   5  10   3       13.46       14.61      7.28 o 
   6  10   3       18.96       34.05      9.24 o 
  -3  11   3        2.25        4.58      7.96 o 
  -2  11   3        0.46        1.93      7.51 o 
  -1  11   3        3.02       -0.05      3.83 o 
   0  11   3        3.69        4.68      2.78 o 
   1  11   3        1.43        5.68      4.73 o 
   2  11   3        0.15       -0.13      5.10 o 
   3  11   3        0.92        2.88      5.38 o 
   4  11   3        0.03        3.90      6.50 o 
  -3  -8   4        0.60        0.20      3.65 o 
  -2  -8   4       12.63       17.06      5.46 o 
  -1  -8   4        1.15        3.32      2.71 o 
   0  -8   4        4.44        8.24      3.06 o 
   1  -8   4        0.34        1.14      2.07 o 
   2  -8   4        0.01        1.08      2.22 o 
   3  -8   4        0.15        1.86      4.19 o 
   4  -8   4        7.80        4.10      6.60 o 
  -5  -7   4        1.16        2.58      3.68 o 
  -4  -7   4        0.75        3.41      3.78 o 
  -3  -7   4        7.73        6.43      4.30 o 
  -2  -7   4       52.62       65.55      9.55 o 
  -1  -7   4       35.73       34.81      4.58 o 
   0  -7   4       12.14       21.93      3.77 o 
   1  -7   4       20.60       20.80      3.26 o 
   2  -7   4        0.07       -1.02      4.10 o 
   3  -7   4        1.47        3.04      4.53 o 
   4  -7   4        7.15        4.35      3.08 o 
   5  -7   4        0.37        2.76      4.66 o 
   6  -7   4        3.27       -2.09      4.18 o 
  -6  -6   4        0.72       -1.37      3.41 o 
  -5  -6   4        7.11        6.58      3.91 o 
  -4  -6   4       40.05       45.95      7.11 o 
  -3  -6   4        1.17        0.87      2.77 o 
  -2  -6   4      142.47      156.53      9.46 o 
  -1  -6   4        4.52        8.14      2.74 o 
   0  -6   4        0.43        1.28      2.25 o 
   1  -6   4       24.66       28.58      5.66 o 
   2  -6   4        0.09        0.35      2.35 o 
   3  -6   4        5.15        3.20      2.69 o 
   4  -6   4        0.57       -0.94      2.00 o 
   5  -6   4        0.05       -0.99      1.98 o 
   6  -6   4       29.62       20.47      6.01 o 
   7  -6   4        0.27       -0.38      3.43 o 
  -7  -5   4        1.26        3.33      4.30 o 
  -6  -5   4        8.34       -0.97      3.58 o 
  -5  -5   4        2.33        4.88      3.46 o 
  -4  -5   4       23.31       35.89      5.98 o 
  -3  -5   4        7.21        6.88      2.64 o 
  -2  -5   4        2.55        4.38      2.41 o 
  -1  -5   4       46.26       46.06      4.75 o 
   0  -5   4        0.00        2.45      2.85 o 
   1  -5   4      123.66      147.19     12.23 o 
   2  -5   4      429.19      428.62     30.98 o 
   3  -5   4        0.20       -0.74      1.95 o 
   4  -5   4      107.22       96.72      6.62 o 
   5  -5   4      108.54       86.46      6.14 o 
   6  -5   4       35.29       30.83      6.33 o 
   7  -5   4        4.77        3.80      3.95 o 
   8  -5   4        7.26        0.80      4.65 o 
  -7  -4   4        0.97        4.84      2.68 o 
  -6  -4   4        3.38        3.58      2.49 o 
  -5  -4   4       37.09       35.18      5.85 o 
  -4  -4   4       24.07       26.25      3.54 o 
  -3  -4   4      116.73      107.22     11.62 o 
  -2  -4   4       25.04       24.49      3.47 o 
  -1  -4   4       68.87       72.47      8.03 o 
   0  -4   4       90.91       82.07      8.24 o 
   1  -4   4        6.23        6.43      3.11 o 
   2  -4   4       40.31       40.87      4.05 o 
   3  -4   4      283.40      259.42     13.38 o 
   4  -4   4      266.32      224.02     11.69 o 
   5  -4   4      108.77       98.98      6.55 o 
   6  -4   4      541.56      488.53     23.23 o 
   7  -4   4      125.22      124.26     12.81 o 
   8  -4   4        6.83       10.68      5.70 o 
   9  -4   4       56.39       76.17     11.63 o 
  -8  -3   4        0.11       -1.55      3.10 o 
  -7  -3   4        1.52        2.84      2.52 o 
  -6  -3   4        1.77        2.67      2.33 o 
  -5  -3   4       12.81       11.38      3.15 o 
  -4  -3   4       23.41       25.53      2.80 o 
  -3  -3   4       13.14       20.06      2.88 o 
  -2  -3   4       27.78       36.73      5.11 o 
  -1  -3   4       29.44       27.48      4.66 o 
   0  -3   4        6.46        8.58      3.03 o 
   1  -3   4      175.62      157.78     11.88 o 
   2  -3   4      432.39      360.76     20.50 o 
   3  -3   4       30.62       36.21      3.60 o 
   4  -3   4       84.52       87.19      5.69 o 
   5  -3   4      156.66      170.24     11.83 o 
   6  -3   4       37.55       42.75      4.71 o 
   7  -3   4        0.22       -1.73      3.46 o 
   8  -3   4      117.24      162.30     16.59 o 
   9  -3   4      103.06      142.71     15.81 o 
  10  -3   4       48.47       57.63     11.13 o 
  -9  -2   4        0.40        5.71      4.73 o 
  -8  -2   4        0.40       -1.67      3.35 o 
  -7  -2   4        3.20       -0.83      3.20 o 
  -6  -2   4        7.59        4.47      4.31 o 
  -5  -2   4        1.82        3.14      1.98 o 
  -4  -2   4        3.06        2.43      1.22 o 
  -3  -2   4       50.57       42.29      2.76 o 
  -2  -2   4      192.81      179.78      9.69 o 
  -1  -2   4       16.13       17.21      3.45 o 
   0  -2   4      124.15      110.51      8.86 o 
   1  -2   4       13.90       11.93      2.95 o 
   2  -2   4      250.24      204.26     10.28 o 
   3  -2   4      382.61      361.94     30.29 o 
   4  -2   4      101.93      114.45      6.98 o 
   5  -2   4       59.32       88.12      6.33 o 
   6  -2   4        3.23        6.38      2.82 o 
   7  -2   4        1.46       -1.12      2.72 o 
   8  -2   4       20.74       23.29      7.21 o 
   9  -2   4       23.55       24.00      7.76 o 
  10  -2   4        0.39       -1.48      6.10 o 
  -9  -1   4        0.85        3.23      4.36 o 
  -8  -1   4        9.20       15.92      5.80 o 
  -7  -1   4       14.67       11.31      4.75 o 
  -6  -1   4        0.49        3.54      2.43 o 
  -5  -1   4        7.98        7.32      2.00 o 
  -4  -1   4      164.26      154.85      5.87 o 
  -3  -1   4       97.90       93.89      4.90 o 
  -2  -1   4      171.20      145.59      6.61 o 
  -1  -1   4      318.79      267.59     13.04 o 
   0  -1   4       69.86       76.66      4.95 o 
   1  -1   4      435.36      562.80     34.00 o 
   2  -1   4     1541.70     1435.74     62.66 o 
   3  -1   4       12.36       17.50      2.63 o 
   4  -1   4      297.47      502.94     53.42 o 
   5  -1   4        2.76        2.84      2.14 o 
   6  -1   4       12.56       21.36      3.53 o 
   7  -1   4       14.44       22.07      4.88 o 
   8  -1   4        1.40        3.38      4.60 o 
   9  -1   4        0.70       -0.57      4.50 o 
  10  -1   4        1.66        7.58      5.73 o 
  -9   0   4        0.14        4.51      4.93 o 
  -8   0   4        0.63        0.15      3.76 o 
  -7   0   4        0.84        5.43      4.25 o 
  -6   0   4       10.18       14.87      3.29 o 
  -5   0   4       38.76       64.11      4.58 o 
  -4   0   4       56.39       63.94      4.06 o 
  -3   0   4       16.90       34.57      2.49 o 
  -2   0   4        6.69       14.93      1.66 o 
  -1   0   4      119.72      130.63      5.70 o 
   0   0   4     1387.27     2034.54     87.30 o 
   1   0   4      150.07      231.02     15.53 o 
   2   0   4      420.33      710.34     31.55 o 
   3   0   4      320.29      552.36     25.12 o 
   4   0   4      848.39     1740.94    130.70 o 
   5   0   4       29.37       57.72      4.63 o 
   6   0   4       13.98       18.23      3.66 o 
   7   0   4      111.37      151.04      8.83 o 
   8   0   4      199.86      260.32     16.92 o 
   9   0   4        4.38        9.36      4.66 o 
  10   0   4       20.36       21.04      6.31 o 
  -9   1   4        0.18       10.34      6.15 o 
  -8   1   4        6.27        5.80      5.75 o 
  -7   1   4        4.13        6.73      3.02 o 
  -6   1   4        1.40        0.79      2.29 o 
  -5   1   4        6.39        4.70      2.03 o 
  -4   1   4       33.20       25.04      3.42 o 
  -3   1   4        7.97        7.70      1.17 o 
  -2   1   4        0.11        1.70      0.94 o 
  -1   1   4       63.36       49.95      3.13 o 
   0   1   4      192.58      135.43      6.93 o 
   1   1   4      832.51      685.39     30.16 o 
   2   1   4      329.85      316.43     14.84 o 
   3   1   4       33.37       43.84      5.41 o 
   4   1   4       78.25       76.70      9.34 o 
   5   1   4      431.65      597.81     36.81 o 
   6   1   4      124.58      137.20     19.15 o 
   7   1   4       34.07       28.80      3.64 o 
   8   1   4        0.50       -0.94      2.54 o 
   9   1   4      123.52       82.47     10.34 o 
  10   1   4       19.17       12.63      5.58 o 
  11   1   4        0.05        1.60      5.75 o 
  -9   2   4        0.01        0.73      4.73 o 
  -8   2   4        0.33       -2.07      4.13 o 
  -7   2   4        0.14       -0.48      2.58 o 
  -6   2   4        0.63        1.87      2.00 o 
  -5   2   4       28.77       29.13      3.50 o 
  -4   2   4       56.54       50.49      3.79 o 
  -3   2   4      301.44      231.61      9.20 o 
  -2   2   4       17.47       13.23      1.37 o 
  -1   2   4       86.34       49.35      2.56 o 
   0   2   4      651.44      511.38     22.87 o 
   1   2   4       14.89       17.96      2.05 o 
   2   2   4       57.07       52.74      3.69 o 
   3   2   4       28.72       28.34      2.13 o 
   4   2   4        1.17        1.39      1.72 o 
   5   2   4       50.15       49.95      8.46 o 
   6   2   4        1.25       -0.32      3.77 o 
   7   2   4        1.24        2.45      2.54 o 
   8   2   4       41.15       43.03      5.26 o 
   9   2   4       24.71       25.15      5.26 o 
  10   2   4        4.56        7.56      6.28 o 
  11   2   4        0.24        3.86      6.46 o 
  -9   3   4        1.07        3.76      4.70 o 
  -8   3   4        0.04        1.59      2.82 o 
  -7   3   4       48.53       43.86      9.64 o 
  -6   3   4       64.38       62.68      8.65 o 
  -5   3   4       39.42       36.00      5.01 o 
  -4   3   4      219.49      200.05     11.35 o 
  -3   3   4       29.30       27.79      1.98 o 
  -2   3   4        3.16        3.76      0.94 o 
  -1   3   4      183.52      152.55      6.34 o 
   0   3   4       15.33       14.18      1.41 o 
   1   3   4        1.44        2.59      1.30 o 
   2   3   4       39.65       38.28      3.09 o 
   3   3   4      169.46      157.28      6.76 o 
   4   3   4      669.57      562.18     25.93 o 
   5   3   4      101.72       89.71      6.27 o 
   6   3   4        1.96        0.17      2.25 o 
   7   3   4        0.44        3.56      4.95 o 
   8   3   4       48.48       58.77      6.73 o 
   9   3   4        4.38        5.31      3.83 o 
  10   3   4       18.29       22.87      8.69 o 
  -9   4   4        2.56       -1.73      3.46 o 
  -8   4   4       11.54       14.41      3.91 o 
  -7   4   4        8.25        6.79      3.14 o 
  -6   4   4        9.42        7.03      3.02 o 
  -5   4   4      107.83      102.55      7.37 o 
  -4   4   4       81.42       65.99      5.46 o 
  -3   4   4      225.58      173.76      8.44 o 
  -2   4   4      265.70      255.98     10.20 o 
  -1   4   4     1557.44     1532.39     55.15 o 
   0   4   4       89.44       86.39      4.62 o 
   1   4   4      661.59      666.57     29.66 o 
   2   4   4      425.95      447.79     20.61 o 
   3   4   4       26.76       20.03      1.90 o 
   4   4   4       63.00       60.48      5.15 o 
   5   4   4      298.14      286.34     14.82 o 
   6   4   4        1.71        1.33      2.56 o 
   7   4   4        9.30       14.01      7.25 o 
   8   4   4       39.73       50.02      6.40 o 
   9   4   4        0.15        2.41      4.16 o 
  10   4   4        0.02        4.31      4.81 o 
  -9   5   4        1.70        4.16      6.20 o 
  -8   5   4        4.19       -0.11      3.35 o 
  -7   5   4       42.14       42.48     15.62 o 
  -6   5   4        7.98        6.76      4.31 o 
  -5   5   4        8.71        7.28      4.13 o 
  -4   5   4       13.20       12.24      3.85 o 
  -3   5   4        0.92        1.70      2.45 o 
  -2   5   4        1.76        1.49      1.21 o 
  -1   5   4       11.69       12.23      2.10 o 
   0   5   4       29.72       23.58      2.61 o 
   1   5   4      520.28      593.32     26.88 o 
   2   5   4      174.30      159.09      8.39 o 
   3   5   4      257.98      234.90     11.61 o 
   4   5   4      966.37      895.41     54.05 o 
   5   5   4       13.32       21.42      6.91 o 
   6   5   4       17.23       21.87      9.14 o 
   7   5   4      219.90      236.13     21.79 o 
   8   5   4        0.07       -2.37      4.73 o 
   9   5   4       32.89       55.15     15.52 o 
  10   5   4       10.97        9.24      5.90 o 
  -8   6   4       18.90       20.69      6.73 o 
  -7   6   4        0.66        2.17      4.46 o 
  -6   6   4        1.68        0.97      3.71 o 
  -5   6   4        0.38       -1.28      2.57 o 
  -4   6   4       35.09       40.77      6.83 o 
  -3   6   4        0.06        1.62      2.78 o 
  -2   6   4        2.14        5.17      1.91 o 
  -1   6   4       58.27       67.23      4.82 o 
   0   6   4      198.93      210.36     11.15 o 
   1   6   4       70.30       84.83      7.78 o 
   2   6   4       42.67       49.75      5.95 o 
   3   6   4        6.18        8.91      1.97 o 
   4   6   4        1.03        2.18      2.71 o 
   5   6   4        0.19       -1.33      2.66 o 
   6   6   4        0.29       -1.08      2.27 o 
   7   6   4       16.27       15.81      4.16 o 
   8   6   4       22.14       22.46      5.31 o 
   9   6   4        3.91        2.90      4.39 o 
  10   6   4        0.33        0.45      4.24 o 
  -8   7   4        2.33        3.36      5.68 o 
  -7   7   4       54.53       53.08      9.84 o 
  -6   7   4       68.46       59.28      9.56 o 
  -5   7   4        1.72       -0.15      4.03 o 
  -4   7   4       39.66       53.73      9.19 o 
  -3   7   4       63.61       84.93     11.61 o 
  -2   7   4       28.38       41.89      7.81 o 
  -1   7   4       23.83       29.83      3.81 o 
   0   7   4        0.06       -0.06      2.09 o 
   1   7   4        6.86       10.28      3.41 o 
   2   7   4       15.68       13.41      3.71 o 
   3   7   4        1.54       -0.28      2.23 o 
   4   7   4        0.54       -1.09      2.18 o 
   5   7   4        0.33        0.33      2.76 o 
   6   7   4        4.65        7.40      4.11 o 
   7   7   4       35.23       40.97      7.51 o 
   8   7   4       14.18       12.14      4.23 o 
   9   7   4        1.11       -1.65      5.15 o 
  -7   8   4       34.81       32.05      8.76 o 
  -6   8   4       32.39       37.29      9.06 o 
  -5   8   4       40.53       47.92      9.81 o 
  -4   8   4      294.37      379.65     31.93 o 
  -3   8   4      156.60      204.99     19.97 o 
  -2   8   4        5.20        2.18      4.93 o 
  -1   8   4      715.47      875.38     40.24 o 
   0   8   4     1110.08     1644.40     73.76 o 
   1   8   4       51.61       68.91      8.24 o 
   2   8   4      272.20      257.54     19.05 o 
   3   8   4      169.15      149.62     12.86 o 
   4   8   4        0.43       -0.12      3.06 o 
   5   8   4       36.50       20.17      5.66 o 
   6   8   4        4.97        2.62      3.60 o 
   7   8   4        0.05        0.52      4.26 o 
   8   8   4       18.22       11.29      3.50 o 
  -6   9   4        1.66        0.02      5.13 o 
  -5   9   4        0.31       -0.12      4.78 o 
  -4   9   4       15.98       16.81      7.68 o 
  -3   9   4        5.36        7.63      5.78 o 
  -2   9   4       82.42       95.77     14.01 o 
  -1   9   4      239.29      328.76     29.18 o 
   0   9   4        4.41        5.10      4.57 o 
   1   9   4      224.36      308.79     22.79 o 
   2   9   4      268.66      364.37     26.30 o 
   3   9   4        0.29       -1.76      3.51 o 
   4   9   4      103.58      118.13     11.68 o 
   5   9   4      187.62      193.31     15.74 o 
   6   9   4       13.75        9.66      4.28 o 
   7   9   4        3.20        1.55      3.45 o 
  -5  10   4        1.85        3.46      5.95 o 
  -4  10   4        0.55        1.23      5.38 o 
  -3  10   4        0.66       -1.62      4.73 o 
  -2  10   4        0.68        4.75      6.48 o 
  -1  10   4       55.92       85.46     14.97 o 
   0  10   4        0.81        5.06      3.41 o 
   1  10   4       12.74       20.79      6.05 o 
   2  10   4        1.21        1.37      3.91 o 
   3  10   4        0.39       -1.88      3.83 o 
   4  10   4        0.65        2.80      4.43 o 
   5  10   4        1.94       -0.40      4.23 o 
   6  10   4        2.98        5.43      4.48 o 
  -4  11   4       10.25       25.90     10.06 o 
  -3  11   4        0.76       -2.94      5.88 o 
  -2  11   4       10.35       23.19     10.08 o 
  -1  11   4       15.53       30.30     10.41 o 
   0  11   4        1.58        2.85      3.20 o 
   1  11   4        0.52        8.11      5.06 o 
   2  11   4        0.65       -1.48      3.61 o 
   3  11   4        0.12       -0.33      3.91 o 
   4  11   4        0.91        3.55      4.21 o 
   5  11   4        4.78        8.59      4.61 o 
   0  12   4        2.57       -0.97      1.93 o 
   1  12   4        0.11       -0.33      0.83 o 
   0  -8   5       18.18       16.21      3.86 o 
   1  -8   5        0.00        0.27      2.49 o 
   2  -8   5        3.87        4.67      2.80 o 
  -3  -7   5        0.05        0.72      3.98 o 
  -2  -7   5        0.03       -1.31      2.63 o 
  -1  -7   5       22.45       25.48     11.36 o 
   0  -7   5        0.77        1.44      2.54 o 
   1  -7   5        1.27       -0.25      2.36 o 
   2  -7   5        5.08       10.68      4.03 o 
   3  -7   5        1.69       -1.33      2.65 o 
   4  -7   5        1.00        0.56      3.17 o 
   5  -7   5       11.26        8.58      6.03 o 
  -5  -6   5        0.00        1.47      3.55 o 
  -4  -6   5        5.03        3.08      4.25 o 
  -3  -6   5        5.37        4.85      3.15 o 
  -2  -6   5       50.01       52.83      5.80 o 
  -1  -6   5        1.65        4.47      2.82 o 
   0  -6   5        7.49        2.58      3.98 o 
   1  -6   5        1.38       -1.11      2.92 o 
   2  -6   5        2.32        0.03      2.51 o 
   3  -6   5        1.38        2.03      2.91 o 
   4  -6   5        0.01       -1.18      2.35 o 
   5  -6   5        0.27        2.35      2.52 o 
   6  -6   5       26.13       18.04      5.93 o 
   7  -6   5        5.67        3.36      4.01 o 
  -6  -5   5        0.06       -0.42      3.26 o 
  -5  -5   5       22.80       11.48      4.68 o 
  -4  -5   5       78.52      101.57     15.08 o 
  -3  -5   5        0.19       -1.14      2.28 o 
  -2  -5   5      173.60      194.10     11.14 o 
  -1  -5   5      269.14      316.64     23.15 o 
   0  -5   5       30.09       36.38      6.66 o 
   1  -5   5       41.55       44.97      6.68 o 
   2  -5   5       43.87       46.33      6.73 o 
   3  -5   5       10.54        9.66      2.94 o 
   4  -5   5        1.47       -0.82      2.84 o 
   5  -5   5        0.23       -0.82      1.64 o 
   6  -5   5       69.49       43.56      4.60 o 
   7  -5   5       53.56       42.26      7.61 o 
   8  -5   5        0.33        0.05      4.61 o 
  -7  -4   5        0.53       -2.18      4.36 o 
  -6  -4   5        8.05        6.88      4.28 o 
  -5  -4   5       19.05       19.59      5.06 o 
  -4  -4   5        5.81        6.05      2.65 o 
  -3  -4   5      152.55      198.13     10.77 o 
  -2  -4   5      531.38      625.34     40.04 o 
  -1  -4   5       16.58       18.37      4.75 o 
   0  -4   5       91.79       99.47      9.84 o 
   1  -4   5      570.83      565.21     35.86 o 
   2  -4   5       92.80       74.99      9.22 o 
   3  -4   5      132.48      130.02      8.16 o 
   4  -4   5      342.84      294.44     15.04 o 
   5  -4   5      135.84      114.66      7.38 o 
   6  -4   5       69.29       46.41      4.69 o 
   7  -4   5       91.72       79.00     10.38 o 
   8  -4   5       57.47       63.34      9.91 o 
   9  -4   5        0.13       -0.85      5.83 o 
  -7  -3   5        5.29        9.99      5.01 o 
  -6  -3   5       10.27        8.15      3.29 o 
  -5  -3   5        0.23       -0.90      2.25 o 
  -4  -3   5        3.44        2.69      2.15 o 
  -3  -3   5        7.30        6.66      3.16 o 
  -2  -3   5       88.48       88.39      8.78 o 
  -1  -3   5       17.98       24.90      4.95 o 
   0  -3   5       45.94       44.26      6.21 o 
   1  -3   5       35.59       30.60      5.21 o 
   2  -3   5        9.44       10.53      2.31 o 
   3  -3   5      178.03      155.64      8.88 o 
   4  -3   5       77.66       70.45      5.27 o 
   5  -3   5        6.79        4.95      2.79 o 
   6  -3   5      554.08      617.70     29.02 o 
   7  -3   5       88.04      125.46     13.69 o 
   8  -3   5        0.02        1.28      5.25 o 
   9  -3   5       84.88      108.45     13.84 o 
  -8  -2   5        0.05        6.50      4.33 o 
  -7  -2   5        0.41        8.23      4.08 o 
  -6  -2   5       18.16       14.78      4.43 o 
  -5  -2   5        3.49        4.40      1.78 o 
  -4  -2   5       18.45       17.64      2.29 o 
  -3  -2   5       53.91       56.95      4.95 o 
  -2  -2   5       10.49       12.11      2.65 o 
  -1  -2   5        0.17        2.28      2.12 o 
   0  -2   5        0.04        1.00      1.93 o 
   1  -2   5      182.57      167.15     12.51 o 
   2  -2   5        1.42        0.20      1.23 o 
   3  -2   5       19.66       21.88      2.78 o 
   4  -2   5        0.40        1.36      1.90 o 
   5  -2   5       60.28       57.68      5.08 o 
   6  -2   5       66.38       90.56     14.39 o 
   7  -2   5        2.79       -1.88      3.76 o 
   8  -2   5        0.71       -2.33      4.66 o 
   9  -2   5        0.03       -2.69      5.38 o 
  10  -2   5        6.74       14.07      7.11 o 
  -8  -1   5        0.08        4.65      4.05 o 
  -7  -1   5       45.11       46.69      7.95 o 
  -6  -1   5      108.47      102.30     11.19 o 
  -5  -1   5        9.06        8.32      1.86 o 
  -4  -1   5      130.94      133.27      5.52 o 
  -3  -1   5       20.50       19.70      2.47 o 
  -2  -1   5      121.28      124.50      7.30 o 
  -1  -1   5        3.35        0.25      1.59 o 
   0  -1   5      128.16      128.85      7.49 o 
   1  -1   5       20.43       20.95      3.76 o 
   2  -1   5       61.37       51.40      3.79 o 
   3  -1   5      166.40      163.33      9.00 o 
   4  -1   5      173.30      241.08     19.88 o 
   5  -1   5       31.36       45.51      4.58 o 
   6  -1   5       14.25       17.98      3.59 o 
   7  -1   5       29.38       40.89      4.98 o 
   8  -1   5       10.65        8.12      3.47 o 
   9  -1   5        5.14       13.23      5.96 o 
  10  -1   5       13.91       13.69      6.30 o 
  -9   0   5        0.96        6.40      5.18 o 
  -8   0   5        4.18       12.04      5.11 o 
  -7   0   5        3.76        0.48      3.35 o 
  -6   0   5       14.52       14.70      3.50 o 
  -5   0   5        8.20       16.33      1.91 o 
  -4   0   5       57.88       69.44      4.51 o 
  -3   0   5       18.63       34.02      3.32 o 
  -2   0   5      732.50     1058.50     38.72 o 
  -1   0   5      617.21      856.32     37.87 o 
   0   0   5       45.49       65.73      4.66 o 
   1   0   5       35.10       53.01      4.11 o 
   2   0   5     2080.92     3508.41    150.05 o 
   3   0   5      224.15      316.61     16.77 o 
   4   0   5      185.57      339.53     16.72 o 
   5   0   5      316.26      591.62     27.66 o 
   6   0   5       43.66       78.38      5.90 o 
   7   0   5        7.79        6.82      2.76 o 
   8   0   5        1.86        0.93      2.56 o 
   9   0   5       13.93       16.36      5.46 o 
  10   0   5        4.80        4.26      5.11 o 
  -9   1   5        0.02       -0.17      4.25 o 
  -8   1   5        0.80        3.58      4.68 o 
  -7   1   5       39.67       49.03      5.79 o 
  -6   1   5        0.98       -1.19      2.39 o 
  -5   1   5        1.01       -0.86      2.15 o 
  -4   1   5        0.01        3.82      1.29 o 
  -3   1   5       10.75        8.43      2.71 o 
  -2   1   5       39.79       33.38      2.74 o 
  -1   1   5        0.06        2.43      1.13 o 
   0   1   5       42.31       31.72      5.07 o 
   1   1   5      867.26      754.31     33.41 o 
   2   1   5      499.78      439.63     20.31 o 
   3   1   5      228.34      205.24     10.46 o 
   4   1   5      765.58      861.21     60.31 o 
   5   1   5       35.52       45.64      4.32 o 
   6   1   5        0.27        4.34      2.37 o 
   7   1   5      145.47      141.58      8.79 o 
   8   1   5        8.13        7.52      2.84 o 
   9   1   5        0.52       -1.42      2.84 o 
  10   1   5        4.16        3.28      5.21 o 
  -9   2   5        1.29        5.56      5.83 o 
  -8   2   5        0.05       -0.13      4.40 o 
  -7   2   5        1.41       -1.39      2.77 o 
  -6   2   5        8.92        8.37      3.00 o 
  -5   2   5       67.47       55.52      5.43 o 
  -4   2   5       22.26       18.43      2.00 o 
  -3   2   5       53.78       50.58      6.53 o 
  -2   2   5      137.83      100.54      4.94 o 
  -1   2   5       55.71       47.00      3.20 o 
   0   2   5       92.68       61.62      4.07 o 
   1   2   5        0.66        1.82      2.41 o 
   2   2   5       44.05       44.09      3.62 o 
   3   2   5      223.85      199.20      8.29 o 
   4   2   5        2.31        1.15      2.84 o 
   5   2   5        2.20        2.14      2.44 o 
   6   2   5        3.45       -0.91      2.36 o 
   7   2   5       12.63       13.60      5.63 o 
   8   2   5       46.30       43.86      5.55 o 
   9   2   5       10.03        9.80      3.96 o 
  10   2   5        0.22        7.26      6.41 o 
  -9   3   5        2.66       -2.18      4.36 o 
  -8   3   5        8.09       17.01      8.39 o 
  -7   3   5        4.57        9.82      3.34 o 
  -6   3   5        0.72       -0.94      3.12 o 
  -5   3   5        0.34        1.60      2.08 o 
  -4   3   5       43.11       33.63      3.70 o 
  -3   3   5        2.93        2.58      1.11 o 
  -2   3   5       47.60       42.32      2.73 o 
  -1   3   5        0.17        0.04      1.00 o 
   0   3   5       45.19       41.38      4.88 o 
   1   3   5       49.19       43.83      3.53 o 
   2   3   5       48.60       46.62      3.71 o 
   3   3   5        5.76        4.63      1.27 o 
   4   3   5       24.66       19.12      2.68 o 
   5   3   5      110.66       83.81      5.97 o 
   6   3   5       27.88       33.36      4.48 o 
   7   3   5        9.74        9.74      7.32 o 
   8   3   5        0.00        0.07      6.60 o 
   9   3   5       16.26       17.94      4.71 o 
  10   3   5       12.95       16.81      4.47 o 
  -9   4   5        0.33       -1.65      3.61 o 
  -8   4   5        2.51        2.16      4.51 o 
  -7   4   5       53.88       48.81     13.23 o 
  -6   4   5        2.78        0.20      2.47 o 
  -5   4   5      153.27      137.73      9.07 o 
  -4   4   5       72.64       64.63      5.37 o 
  -3   4   5      526.16      486.36     30.57 o 
  -2   4   5       30.28       25.69      4.64 o 
  -1   4   5      510.37      455.95     17.37 o 
   0   4   5       13.45       13.90      1.61 o 
   1   4   5        0.82        1.62      1.41 o 
   2   4   5      475.14      455.82     21.05 o 
   3   4   5      594.33      535.22     30.87 o 
   4   4   5        0.29       -0.62      1.37 o 
   5   4   5       35.26       34.28      4.11 o 
   6   4   5        3.78        5.45      2.64 o 
   7   4   5        0.20        0.78      2.74 o 
   8   4   5       48.86       48.26      6.42 o 
   9   4   5       25.67       31.00      9.34 o 
  10   4   5        3.59        3.83      6.38 o 
  -8   5   5        0.07       -1.33      2.66 o 
  -7   5   5       12.61        8.59      9.51 o 
  -6   5   5       15.29       19.45      9.19 o 
  -5   5   5       21.63       14.37      3.30 o 
  -4   5   5       95.52       85.55      6.48 o 
  -3   5   5        6.69        8.14      2.29 o 
  -2   5   5       33.75       28.84      2.36 o 
  -1   5   5      144.50      143.59      6.55 o 
   0   5   5       19.30       16.03      1.94 o 
   1   5   5       51.85       55.22      6.76 o 
   2   5   5      219.95      209.05     10.70 o 
   3   5   5       13.78       14.93      2.46 o 
   4   5   5       60.37       52.30      6.90 o 
   5   5   5      115.46      130.17      8.49 o 
   6   5   5       33.62       32.10      4.52 o 
   7   5   5       16.10       19.08      4.26 o 
   8   5   5        1.36        0.26      3.34 o 
   9   5   5       36.09       57.13     19.76 o 
  10   5   5        2.22        0.40      5.29 o 
  -8   6   5        0.24       -0.57      3.59 o 
  -7   6   5        1.85        2.62      3.85 o 
  -6   6   5        3.37        2.76      2.80 o 
  -5   6   5        0.09       -1.42      2.85 o 
  -4   6   5        0.51        1.92      2.78 o 
  -3   6   5        2.74        4.75      3.10 o 
  -2   6   5       16.14       16.59      4.33 o 
  -1   6   5       17.59       14.47      2.46 o 
   0   6   5       47.22       52.25      3.52 o 
   1   6   5      242.97      238.42     16.02 o 
   2   6   5       54.28       48.22      3.88 o 
   3   6   5       16.13       10.91      2.12 o 
   4   6   5       45.91       42.84      6.38 o 
   5   6   5        4.31        1.27      3.11 o 
   6   6   5        0.01       -0.77      2.35 o 
   7   6   5        2.33        2.13      3.07 o 
   8   6   5       21.03       27.27      5.41 o 
   9   6   5        0.00       -1.79      3.57 o 
  10   6   5        2.27       -1.08      4.30 o 
  -8   7   5       23.85       21.32      8.00 o 
  -7   7   5       17.81       18.36      6.36 o 
  -6   7   5       10.19       11.76      5.55 o 
  -5   7   5       57.26       47.39      8.08 o 
  -4   7   5       83.28       90.01     10.66 o 
  -3   7   5        0.99       -1.30      3.03 o 
  -2   7   5        1.49        2.88      2.81 o 
  -1   7   5        6.61        2.49      1.81 o 
   0   7   5       15.40       13.21      2.67 o 
   1   7   5        2.27        4.85      2.88 o 
   2   7   5        4.69        5.35      2.05 o 
   3   7   5        3.51       -0.90      2.81 o 
   4   7   5       52.34       46.42      6.95 o 
   5   7   5        2.64        0.37      3.18 o 
   6   7   5        7.45        6.93      4.58 o 
   7   7   5        3.89        6.31      5.16 o 
   8   7   5        4.14        5.45      3.94 o 
   9   7   5        0.13        0.01      9.58 o 
  -7   8   5       38.78       45.29      9.71 o 
  -6   8   5      133.78      119.49     13.86 o 
  -5   8   5       27.50       28.32      7.40 o 
  -4   8   5       65.98       89.13     11.69 o 
  -3   8   5      229.66      277.79     23.87 o 
  -2   8   5      103.43      125.32     13.31 o 
  -1   8   5       58.23       66.69      9.21 o 
   0   8   5        2.57        8.22      2.82 o 
   1   8   5        5.90        3.48      3.21 o 
   2   8   5       18.18       16.74      4.51 o 
   3   8   5        0.67        2.66      3.13 o 
   4   8   5        4.52        3.06      3.25 o 
   5   8   5        5.80        5.73      4.11 o 
   6   8   5        9.97        4.46      3.93 o 
   7   8   5        0.01        5.76      4.10 o 
   8   8   5        2.02        0.97      4.25 o 
  -6   9   5        1.14       -2.32      4.65 o 
  -5   9   5       25.32       31.70      7.96 o 
  -4   9   5       50.22       56.36      9.98 o 
  -3   9   5       13.11        8.51      5.00 o 
  -2   9   5        6.44        9.58      5.01 o 
  -1   9   5       77.27       88.43     12.01 o 
   0   9   5       45.26       46.97      5.33 o 
   1   9   5       12.15        7.56      3.10 o 
   2   9   5       76.80      106.80     10.76 o 
   3   9   5      110.34       84.85      9.59 o 
   4   9   5        0.71       -1.56      3.11 o 
   5   9   5       34.13       29.95      6.76 o 
   6   9   5        2.63        4.26      4.43 o 
   7   9   5        5.38       -2.26      4.51 o 
  -5  10   5        0.50        2.96      5.33 o 
  -4  10   5        1.22       -2.08      4.16 o 
  -3  10   5        0.21        2.22      4.90 o 
  -2  10   5       14.25       17.42      7.23 o 
  -1  10   5        0.09        3.86      5.53 o 
   0  10   5       37.15       56.48     10.78 o 
   1  10   5        0.01        0.12      2.96 o 
   2  10   5        0.04        3.18      2.71 o 
   3  10   5        2.30       -0.65      1.80 o 
   4  10   5        0.80        1.82      1.92 o 
   5  10   5        3.63        3.26      1.83 o 
   6  10   5        1.75        1.85      1.82 o 
  -4  11   5        3.95       -2.73      5.46 o 
  -3  11   5        0.39       -1.77      5.41 o 
  -2  11   5       22.39       39.96     11.64 o 
  -1  11   5       28.81       65.23     13.29 o 
   0  11   5        0.72        3.95      4.56 o 
   1  11   5        2.64        1.67      1.51 o 
   2  11   5        0.10        0.22      2.53 o 
   3  11   5        0.78       -0.73      2.07 o 
   4  11   5        3.43       -1.01      2.02 o 
   5  11   5        0.02       -0.15      2.08 o 
  -1  12   5        0.61        4.31      6.95 o 
   0  12   5        7.84        7.50      3.55 o 
   1  12   5        6.18        1.92      1.53 o 
   2  12   5        0.57       -1.05      2.10 o 
  -1  -7   6       13.58        8.41      4.58 o 
   0  -7   6        2.16        1.68      3.09 o 
   1  -7   6        0.14       -1.22      3.63 o 
   2  -7   6        5.61        0.57      5.17 o 
   3  -7   6        2.89       -1.55      3.10 o 
  -3  -6   6       10.11       14.69      4.18 o 
  -2  -6   6        3.00        5.18      3.43 o 
  -1  -6   6       14.87       20.36      4.53 o 
   0  -6   6        9.10        7.03      4.55 o 
   1  -6   6        1.06        1.63      3.23 o 
   2  -6   6        0.19        0.55      2.97 o 
   3  -6   6        0.43       -1.57      3.13 o 
   4  -6   6        3.81       -0.53      2.71 o 
   5  -6   6        1.72        0.28      4.11 o 
  -5  -5   6        0.57       -1.66      3.31 o 
  -4  -5   6       22.54       21.86      4.28 o 
  -3  -5   6       75.54       99.99      7.74 o 
  -2  -5   6       54.95       56.82      6.15 o 
  -1  -5   6        5.13        0.92      4.21 o 
   0  -5   6       71.23       53.38      8.23 o 
   1  -5   6       31.54       32.07      5.45 o 
   2  -5   6        5.68        0.57      6.50 o 
   3  -5   6       57.17       46.90      5.40 o 
   4  -5   6       11.43        6.94      2.99 o 
   5  -5   6        0.00        1.52      2.35 o 
   6  -5   6        2.59        3.73      2.47 o 
   7  -5   6       55.01       40.61      7.40 o 
  -6  -4   6        3.70       12.96      6.16 o 
  -5  -4   6       25.92       21.44      6.15 o 
  -4  -4   6       48.64       59.89      5.59 o 
  -3  -4   6       12.99       16.20      3.70 o 
  -2  -4   6        2.27       -1.74      3.48 o 
  -1  -4   6      242.11      271.68     20.52 o 
   0  -4   6       63.27       52.92      7.75 o 
   1  -4   6      101.23       85.06      9.66 o 
   2  -4   6      220.97      197.37     13.87 o 
   3  -4   6       74.35       59.79      5.61 o 
   4  -4   6        6.74        4.80      2.36 o 
   5  -4   6      136.57       99.14      7.23 o 
   6  -4   6        1.13       -0.97      1.93 o 
   7  -4   6       25.20       25.40      6.40 o 
   8  -4   6        8.10        2.62      4.73 o 
  -6  -3   6        0.00       -2.32      4.88 o 
  -5  -3   6        0.09        0.81      2.42 o 
  -4  -3   6        0.51        1.94      2.15 o 
  -3  -3   6        0.00        1.63      3.31 o 
  -2  -3   6      108.72      124.12     11.39 o 
  -1  -3   6      115.59      134.23     11.96 o 
   0  -3   6       12.46       11.74      4.25 o 
   1  -3   6      110.74      106.27     10.08 o 
   2  -3   6       24.00       24.31      3.42 o 
   3  -3   6       12.14       11.53      2.68 o 
   4  -3   6      237.62      191.89     10.88 o 
   5  -3   6       23.04       19.66      3.41 o 
   6  -3   6       10.83        8.33      2.79 o 
   7  -3   6        9.27        8.62      3.20 o 
   8  -3   6       62.22       64.18     10.49 o 
   9  -3   6        0.02       -2.61      5.21 o 
  -7  -2   6        0.25        3.30      4.31 o 
  -6  -2   6        0.07        0.18      3.15 o 
  -5  -2   6        0.89        0.02      1.57 o 
  -4  -2   6        0.81        0.21      1.71 o 
  -3  -2   6        5.16        3.04      3.41 o 
  -2  -2   6       50.80       47.04      6.25 o 
  -1  -2   6        0.32        0.15      2.15 o 
   0  -2   6      124.01      128.99     11.13 o 
   1  -2   6        0.03        0.73      2.78 o 
   2  -2   6        6.87        5.72      2.10 o 
   3  -2   6      205.91      166.00      9.29 o 
   4  -2   6        0.06       -0.52      1.67 o 
   5  -2   6      202.71      215.13     30.87 o 
   6  -2   6      254.14      307.76     16.02 o 
   7  -2   6        2.02        2.01      4.14 o 
   8  -2   6       21.67       25.95      7.10 o 
   9  -2   6        3.53       -2.57      5.13 o 
  -8  -1   6       11.01        8.09      5.46 o 
  -7  -1   6        7.44        6.38      4.41 o 
  -6  -1   6        0.73        8.94      4.06 o 
  -5  -1   6       15.84       17.53      2.44 o 
  -4  -1   6        1.08        1.83      1.57 o 
  -3  -1   6        0.01       -0.42      1.50 o 
  -2  -1   6      619.69      601.70     29.76 o 
  -1  -1   6       14.77       14.89      2.70 o 
   0  -1   6       21.95       28.02      4.46 o 
   1  -1   6       35.36       32.39      6.81 o 
   2  -1   6       15.90       12.44      2.76 o 
   3  -1   6      123.66      132.94      7.82 o 
   4  -1   6      143.48      154.27      8.97 o 
   5  -1   6      315.44      375.29     22.49 o 
   6  -1   6       41.63       68.24      9.53 o 
   7  -1   6        8.67        8.22      3.40 o 
   8  -1   6       13.71       20.40      4.27 o 
   9  -1   6       20.24       18.82      6.20 o 
  10  -1   6        0.73       -0.05      5.20 o 
  -8   0   6        1.02        5.16      4.53 o 
  -7   0   6        6.81        7.01      4.56 o 
  -6   0   6       44.65       63.78      6.36 o 
  -5   0   6        5.87       12.79      3.59 o 
  -4   0   6       72.64      116.33      6.02 o 
  -3   0   6      257.92      371.94     14.92 o 
  -2   0   6       13.94       18.86      2.28 o 
  -1   0   6        0.07        1.49      1.60 o 
   0   0   6      129.89      215.71     11.23 o 
   1   0   6       45.27       67.87      5.04 o 
   2   0   6      103.92      147.57     12.13 o 
   3   0   6        4.66        7.17      1.82 o 
   4   0   6      308.79      534.84     25.17 o 
   5   0   6      198.45      369.44     18.15 o 
   6   0   6        3.98        6.69      3.81 o 
   7   0   6       26.14       39.95      4.66 o 
   8   0   6        4.96       16.35      5.27 o 
   9   0   6       35.04       45.35      7.16 o 
  10   0   6        4.18        6.95      5.18 o 
  -8   1   6        0.39        5.38      4.48 o 
  -7   1   6        2.65        8.86      4.50 o 
  -6   1   6        2.23       12.44      4.76 o 
  -5   1   6        3.72        3.08      3.22 o 
  -4   1   6        0.81        4.77      1.67 o 
  -3   1   6        6.68        8.93      1.68 o 
  -2   1   6       82.36       89.71      9.09 o 
  -1   1   6        0.01       -0.54      1.08 o 
   0   1   6        0.73        1.67      3.94 o 
   1   1   6        7.94        8.15      2.08 o 
   2   1   6        4.71        5.50      1.97 o 
   3   1   6      138.33      136.52      7.60 o 
   4   1   6       66.44       52.00      6.98 o 
   5   1   6        0.01        3.58      2.41 o 
   6   1   6        7.07        5.72      2.55 o 
   7   1   6       32.66       33.91      4.34 o 
   8   1   6        3.67       -0.22      2.51 o 
   9   1   6        0.93        3.69      2.91 o 
  10   1   6        5.26       10.38      5.75 o 
  -8   2   6        1.41        4.95      5.33 o 
  -7   2   6        3.28        5.69      3.66 o 
  -6   2   6       15.37       18.10      7.12 o 
  -5   2   6        1.34       -1.28      2.55 o 
  -4   2   6       78.97       81.63      6.24 o 
  -3   2   6       24.41       15.25      1.94 o 
  -2   2   6        1.41        1.90      1.12 o 
  -1   2   6       12.35        9.74      1.49 o 
   0   2   6       40.28       40.30      3.53 o 
   1   2   6      406.41      355.71     18.26 o 
   2   2   6      131.19      121.85      7.19 o 
   3   2   6       10.81       17.46      2.81 o 
   4   2   6        3.02        2.86      2.08 o 
   5   2   6      246.31      274.47     14.39 o 
   6   2   6       21.94       28.43      4.34 o 
   7   2   6        5.08        6.68      3.30 o 
   8   2   6        4.48        3.36      4.22 o 
   9   2   6        2.68       -1.51      3.03 o 
  10   2   6        0.14       11.08      6.63 o 
  -8   3   6       17.05       34.38      5.53 o 
  -7   3   6        0.34       -1.27      2.54 o 
  -6   3   6        5.02        1.79      2.82 o 
  -5   3   6      127.94      113.03      7.77 o 
  -4   3   6        2.01        1.51      1.82 o 
  -3   3   6      101.31       72.07      5.12 o 
  -2   3   6        6.81        9.82      1.97 o 
  -1   3   6        7.66        7.90      1.36 o 
   0   3   6       77.82       60.32      4.40 o 
   1   3   6      136.03      115.88      6.81 o 
   2   3   6      126.90      107.91      6.57 o 
   3   3   6        1.03        1.43      0.76 o 
   4   3   6       13.54       13.82      1.93 o 
   5   3   6        5.80        2.98      2.33 o 
   6   3   6       35.73       44.26      7.92 o 
   7   3   6        2.42        5.07      4.84 o 
   8   3   6        3.97        4.34      6.60 o 
   9   3   6       67.90       80.54      7.86 o 
  10   3   6        0.00        4.40      4.48 o 
  -8   4   6        0.01       -2.08      4.16 o 
  -7   4   6        1.58       -1.22      2.43 o 
  -6   4   6        5.90        2.32      4.52 o 
  -5   4   6      170.21      168.60     10.52 o 
  -4   4   6        2.28       -0.21      3.38 o 
  -3   4   6      132.77      127.16     10.64 o 
  -2   4   6       36.68       33.32      2.54 o 
  -1   4   6       14.26       13.46      1.65 o 
   0   4   6      899.43      811.58     29.90 o 
   1   4   6      313.74      278.02     13.67 o 
   2   4   6      102.83       86.58      5.68 o 
   3   4   6       62.65       61.16      5.26 o 
   4   4   6      119.11      111.51      5.72 o 
   5   4   6      117.54      109.37      7.18 o 
   6   4   6        0.53        0.87      2.18 o 
   7   4   6       25.17       25.95      4.55 o 
   8   4   6       16.92       26.66      4.97 o 
   9   4   6       35.32       33.83     11.93 o 
  10   4   6       41.83       81.58     14.04 o 
  -8   5   6        0.89        1.45      3.32 o 
  -7   5   6        0.00        0.96      2.78 o 
  -6   5   6        7.16        6.53      2.98 o 
  -5   5   6        3.74        3.12      2.50 o 
  -4   5   6       23.46       26.48      3.70 o 
  -3   5   6        7.66        8.35      2.42 o 
  -2   5   6        1.76        3.63      1.88 o 
  -1   5   6        0.04       -0.45      0.89 o 
   0   5   6        0.25       -0.47      0.94 o 
   1   5   6       15.90       14.67      1.66 o 
   2   5   6        3.96        4.35      1.83 o 
   3   5   6      131.87      141.77     10.60 o 
   4   5   6        4.88        4.34      3.16 o 
   5   5   6       91.39      102.92      7.42 o 
   6   5   6        2.21        4.64      2.65 o 
   7   5   6       22.54       29.47      4.78 o 
   8   5   6        4.16        3.03      5.40 o 
   9   5   6        0.07        2.12      3.93 o 
  10   5   6       40.73       50.24     17.73 o 
  -8   6   6        1.36       -1.44      2.87 o 
  -7   6   6        1.07       -2.03      6.30 o 
  -6   6   6        0.04        0.21      2.30 o 
  -5   6   6        0.60        3.17      2.40 o 
  -4   6   6        4.54        3.51      2.22 o 
  -3   6   6       16.79       20.62      5.13 o 
  -2   6   6        0.65       -0.73      1.46 o 
  -1   6   6       73.99       71.55      4.18 o 
   0   6   6      201.01      187.91      8.33 o 
   1   6   6        0.55        0.09      1.27 o 
   2   6   6        8.50       13.96      2.50 o 
   3   6   6       19.85       15.27      2.74 o 
   4   6   6        0.05       -1.37      2.73 o 
   5   6   6       24.59       25.57      6.21 o 
   6   6   6        2.21        0.88      3.03 o 
   7   6   6        0.53        3.40      3.52 o 
   8   6   6       13.84       15.21      4.69 o 
   9   6   6        5.45        2.40      5.82 o 
  -7   7   6        9.17        9.07      3.75 o 
  -6   7   6        0.33        0.22      2.64 o 
  -5   7   6        2.74        0.88      2.36 o 
  -4   7   6       18.15       18.02      3.59 o 
  -3   7   6        4.06        3.55      2.14 o 
  -2   7   6       12.17        8.58      2.73 o 
  -1   7   6        5.81        4.81      1.64 o 
   0   7   6       12.54       13.48      2.05 o 
   1   7   6        4.16        4.83      1.63 o 
   2   7   6       64.62       64.62      4.97 o 
   3   7   6        4.78        6.53      2.37 o 
   4   7   6       16.98        5.76      4.03 o 
   5   7   6        5.37        1.37      3.71 o 
   6   7   6        0.39        0.08      4.03 o 
   7   7   6        5.02        4.60      4.51 o 
   8   7   6        2.56        6.99      4.05 o 
   9   7   6        0.08        3.89      4.27 o 
  -7   8   6        0.65        2.36      3.46 o 
  -6   8   6        5.59        2.46      5.35 o 
  -5   8   6       50.71       42.60      5.25 o 
  -4   8   6       32.77       26.13      6.03 o 
  -3   8   6       10.80       14.41      5.30 o 
  -2   8   6       36.83       33.95      6.61 o 
  -1   8   6        0.00        1.10      2.58 o 
   0   8   6       30.17       28.85      6.11 o 
   1   8   6       71.39       72.42      4.88 o 
   2   8   6       29.89       36.01      4.27 o 
   3   8   6       30.10       30.43      6.08 o 
   4   8   6       20.47       23.24      6.13 o 
   5   8   6       38.48       31.83      7.06 o 
   6   8   6        1.28        4.73      4.86 o 
   7   8   6        2.99       -2.16      4.31 o 
   8   8   6        5.63        4.15      5.30 o 
  -6   9   6        1.37        1.12      4.23 o 
  -5   9   6        2.04        1.48      3.91 o 
  -4   9   6        4.63        5.91      4.61 o 
  -3   9   6       19.13       18.54      5.86 o 
  -2   9   6        8.61        4.30      3.66 o 
  -1   9   6        2.33        0.80      3.30 o 
   0   9   6       23.58       30.64      6.97 o 
   1   9   6       43.37       45.24      4.11 o 
   2   9   6        0.75        2.42      3.46 o 
   3   9   6       19.09       16.16      5.20 o 
   4   9   6        6.92        5.35      4.35 o 
   5   9   6        0.03        2.91      4.15 o 
   6   9   6        3.31        5.06      4.86 o 
   7   9   6        0.05       -2.27      4.53 o 
  -5  10   6        0.26        1.78      3.83 o 
  -4  10   6        1.03       -1.85      3.70 o 
  -3  10   6        7.42        5.00      4.93 o 
  -2  10   6        0.19       -1.58      3.16 o 
  -1  10   6        5.99        3.00      4.51 o 
   0  10   6       73.18      103.04     13.51 o 
   1  10   6        1.24        0.71      1.47 o 
   2  10   6       18.91       24.17      6.18 o 
   3  10   6        7.99        9.68      4.71 o 
   4  10   6        0.26       -1.54      3.08 o 
   5  10   6        1.72        0.48      4.03 o 
   6  10   6        0.10        0.50      4.60 o 
  -3  11   6        0.86        3.85      4.78 o 
  -2  11   6        0.01       -1.47      4.78 o 
  -1  11   6        1.77        2.86      5.63 o 
   0  11   6        0.03        2.91      4.88 o 
   1  11   6        1.80       -0.23      2.38 o 
   2  11   6        0.31        1.60      1.32 o 
   3  11   6        2.01        0.48      1.10 o 
   4  11   6        0.09        1.20      1.02 o 
   5  11   6        0.46        0.32      0.92 o 
   0  12   6        8.93        8.46      5.11 o 
   1  12   6        0.02        1.90      1.77 o 
   2  12   6        3.64        1.12      1.30 o 
  -1  -6   7        2.72        5.12      4.61 o 
   0  -6   7        0.14       -2.19      4.38 o 
   1  -6   7        0.07       -0.87      3.70 o 
   2  -6   7        3.67        0.77      3.75 o 
   3  -6   7        4.88        0.65      3.56 o 
   4  -6   7        0.19        4.50      4.21 o 
  -3  -5   7       19.45       31.68      5.67 o 
  -2  -5   7        2.51        0.62      3.27 o 
  -1  -5   7       32.74       45.21      8.39 o 
   0  -5   7        4.30       -2.02      4.03 o 
   1  -5   7        0.22       -1.83      3.66 o 
   2  -5   7       25.07       23.98      6.10 o 
   3  -5   7        1.88       -0.13      3.81 o 
   4  -5   7       39.65       29.23      6.15 o 
   5  -5   7        5.49        2.76      3.41 o 
   6  -5   7        0.00       -1.42      2.83 o 
  -4  -4   7       14.68       24.16      4.45 o 
  -3  -4   7       91.57      122.85      8.71 o 
  -2  -4   7        5.79        1.37      4.10 o 
  -1  -4   7      105.20      134.48     13.03 o 
   0  -4   7       35.73       32.78      7.08 o 
   1  -4   7        9.07        2.67      4.03 o 
   2  -4   7       15.54       13.18      4.88 o 
   3  -4   7       19.46       21.25      5.26 o 
   4  -4   7        1.03       -1.32      2.63 o 
   5  -4   7        8.63        2.25      3.21 o 
   6  -4   7        0.40       -1.13      3.03 o 
   7  -4   7        0.48        3.10      3.11 o 
  -5  -3   7        1.56        3.99      2.78 o 
  -4  -3   7        2.01        4.04      2.63 o 
  -3  -3   7        4.72       -1.17      3.51 o 
  -2  -3   7        3.56        5.51      3.98 o 
  -1  -3   7       50.15       55.02      7.91 o 
   0  -3   7        6.17       13.56      4.98 o 
   1  -3   7        5.87        6.06      3.95 o 
   2  -3   7        1.18       -1.42      3.21 o 
   3  -3   7       55.75       50.92      7.35 o 
   4  -3   7        2.56        0.02      2.71 o 
   5  -3   7        1.54        0.03      3.03 o 
   6  -3   7        7.98        5.00      3.65 o 
   7  -3   7       41.80       30.06      5.96 o 
  -5  -2   7        5.96        7.75      2.51 o 
  -4  -2   7        2.48        0.82      1.94 o 
  -3  -2   7        0.09       -1.28      2.57 o 
  -2  -2   7      131.96      141.15     12.29 o 
  -1  -2   7       11.41       10.96      4.30 o 
   0  -2   7        0.00       -1.49      2.98 o 
   1  -2   7       32.60       25.07      5.53 o 
   2  -2   7        0.00       -1.22      2.73 o 
   3  -2   7        8.33        7.86      3.56 o 
   4  -2   7        7.01        6.01      3.51 o 
   5  -2   7       29.54       18.80      4.98 o 
   6  -2   7       61.57       50.68      7.18 o 
   7  -2   7        4.76        2.71      3.41 o 
   8  -2   7        0.36        4.36      4.56 o 
  -5  -1   7       13.74       19.99      5.60 o 
  -4  -1   7       23.74       25.72      5.80 o 
  -3  -1   7       26.35       19.55      3.40 o 
  -2  -1   7       75.27       79.08      9.29 o 
  -1  -1   7      110.77      113.53      7.50 o 
   0  -1   7       38.32       33.80      5.35 o 
   1  -1   7       12.61       12.03      3.76 o 
   2  -1   7        4.61        1.95      2.47 o 
   3  -1   7        1.92        1.90      2.70 o 
   4  -1   7      166.59      128.52     11.39 o 
   5  -1   7       74.87       66.89      8.31 o 
   6  -1   7        0.13        5.75      4.26 o 
   7  -1   7       55.59       80.18      9.74 o 
   8  -1   7        0.01       -1.52      3.03 o 
  -6   0   7        2.56       -0.37      5.71 o 
  -5   0   7        5.82        8.33      5.31 o 
  -4   0   7        0.62       -0.79      2.17 o 
  -3   0   7        3.89        8.96      2.63 o 
  -2   0   7       10.42       21.92      3.20 o 
  -1   0   7        0.23        0.85      2.37 o 
   0   0   7       47.55       72.08      5.40 o 
   1   0   7        4.28        7.77      2.42 o 
   2   0   7        7.64        9.39      3.36 o 
   3   0   7       54.79       71.86      7.88 o 
   4   0   7       25.82       33.91      5.78 o 
   5   0   7      132.81      222.54     17.42 o 
   6   0   7       44.55       76.05      9.76 o 
   7   0   7        0.16       -1.91      3.81 o 
   8   0   7        0.97        6.15      4.78 o 
   9   0   7        0.84        3.26      4.46 o 
  -6   1   7       10.29       11.48      6.58 o 
  -5   1   7        1.49        4.98      5.05 o 
  -4   1   7        0.01        0.07      1.83 o 
  -3   1   7        4.75        3.83      2.00 o 
  -2   1   7      220.41      216.01     14.84 o 
  -1   1   7        5.74        4.41      1.95 o 
   0   1   7       24.34       19.14      3.85 o 
   1   1   7        1.59        2.14      1.62 o 
   2   1   7       62.28       61.73      5.07 o 
   3   1   7       67.67       51.32      6.61 o 
   4   1   7        0.87        5.13      3.55 o 
   5   1   7      355.35      365.77     25.78 o 
   6   1   7      100.49      109.71     12.13 o 
   7   1   7        0.18        1.47      4.28 o 
   8   1   7       12.75       20.30      6.48 o 
   9   1   7        2.77       10.04      5.53 o 
  -7   2   7        0.79       -0.58      6.30 o 
  -6   2   7        2.24       -2.52      5.05 o 
  -5   2   7        4.26        8.61      5.01 o 
  -4   2   7        0.22       -0.55      3.55 o 
  -3   2   7      203.71      185.03     10.52 o 
  -2   2   7        6.57        6.24      3.51 o 
  -1   2   7       45.85       41.37      3.88 o 
   0   2   7       35.04       35.16      3.66 o 
   1   2   7        7.67        8.52      2.26 o 
   2   2   7        7.54        4.58      2.19 o 
   3   2   7       47.88       41.72      4.17 o 
   4   2   7       23.92       27.05      5.61 o 
   5   2   7      232.54      245.83     18.99 o 
   6   2   7       11.74       15.12      5.30 o 
   7   2   7       10.45       18.97      6.01 o 
   8   2   7        0.11        2.96      3.93 o 
   9   2   7        3.97        3.28      4.66 o 
  10   2   7        0.18       -2.10      4.20 o 
  -7   3   7       15.54       22.74      7.35 o 
  -6   3   7        0.15        4.00      5.11 o 
  -5   3   7        0.28       -1.32      2.63 o 
  -4   3   7        3.08        4.43      3.66 o 
  -3   3   7        0.05        2.05      3.23 o 
  -2   3   7       19.81       17.77      2.83 o 
  -1   3   7       29.32       32.39      3.61 o 
   0   3   7       67.16       65.30      5.05 o 
   1   3   7      134.63      128.26      7.61 o 
   2   3   7       78.40       77.52      5.47 o 
   3   3   7        2.87        2.21      2.56 o 
   4   3   7       41.98       43.39      6.85 o 
   5   3   7        2.15        6.58      4.18 o 
   6   3   7        3.56        5.35      4.20 o 
   7   3   7        3.48       -0.38      3.53 o 
   8   3   7        2.52       -1.79      3.58 o 
   9   3   7        0.68       -2.13      4.26 o 
  10   3   7       16.21       23.05      7.10 o 
  -8   4   7        3.35       -1.70      5.56 o 
  -7   4   7        4.99        7.31      4.88 o 
  -6   4   7       17.24       21.74      5.91 o 
  -5   4   7       11.45        8.21      4.25 o 
  -4   4   7       32.79       34.16      5.88 o 
  -3   4   7       14.06       18.90      4.53 o 
  -2   4   7       11.73       16.22      2.63 o 
  -1   4   7        9.18        5.67      2.03 o 
   0   4   7        8.16       14.51      2.56 o 
   1   4   7      214.95      183.68      9.89 o 
   2   4   7       53.90       39.11      3.90 o 
   3   4   7        5.68        4.37      2.06 o 
   4   4   7       12.30       11.53      2.88 o 
   5   4   7        0.08        1.98      3.30 o 
   6   4   7       72.11       77.48      9.53 o 
   7   4   7       30.26       27.57      6.55 o 
   8   4   7       98.64       81.62     10.66 o 
   9   4   7       36.13       36.51      7.83 o 
  10   4   7        6.53       12.08      5.98 o 
  -7   5   7       10.70       27.10      7.16 o 
  -6   5   7        0.27        1.05      3.86 o 
  -5   5   7        1.36        2.02      3.46 o 
  -4   5   7        9.15        8.09      4.21 o 
  -3   5   7        1.85        1.22      2.85 o 
  -2   5   7        0.05        0.62      2.65 o 
  -1   5   7       22.10       18.42      3.18 o 
   0   5   7        4.15        3.89      1.87 o 
   1   5   7       90.52       90.50      6.09 o 
   2   5   7       24.18       19.06      3.46 o 
   3   5   7       23.04       26.63      3.57 o 
   4   5   7        0.07        3.64      3.82 o 
   5   5   7       42.90       35.41      6.88 o 
   6   5   7       92.04       97.97     11.53 o 
   7   5   7       67.18       87.33     10.96 o 
   8   5   7       22.01       19.35      6.05 o 
   9   5   7      100.55       79.25     10.91 o 
  10   5   7       41.19       32.95      8.21 o 
  -7   6   7        0.08        2.90      5.13 o 
  -6   6   7        0.09        1.40      3.56 o 
  -5   6   7        0.29       -0.15      3.31 o 
  -4   6   7        0.18       -1.33      2.66 o 
  -3   6   7       29.52       26.68      5.61 o 
  -2   6   7       70.28       76.22      8.93 o 
  -1   6   7        0.01       -0.47      1.79 o 
   0   6   7        2.13        1.89      2.22 o 
   1   6   7       57.19       48.59      7.45 o 
   2   6   7        4.72        7.45      2.31 o 
   3   6   7       64.53       89.25      9.73 o 
   4   6   7       30.29       33.95      6.81 o 
   5   6   7        0.74       -0.53      3.93 o 
   6   6   7       14.08       17.69      6.11 o 
   7   6   7        0.21       -0.43      4.11 o 
   8   6   7       22.55       22.00      7.51 o 
   9   6   7       37.38       30.51      7.80 o 
  -7   7   7        0.49       -1.92      3.83 o 
  -6   7   7        5.47        5.75      4.68 o 
  -5   7   7        0.19       -1.37      3.03 o 
  -4   7   7        5.22        4.43      3.66 o 
  -3   7   7        1.48        1.98      2.81 o 
  -2   7   7        0.04        0.93      2.25 o 
  -1   7   7       63.37       76.25      8.96 o 
   0   7   7       11.28       12.68      2.99 o 
   1   7   7       99.87      107.21      7.85 o 
   2   7   7       10.20        8.29      2.84 o 
   3   7   7       34.68       34.36      5.26 o 
   4   7   7       34.42       52.12      8.01 o 
   5   7   7       22.73       31.95      7.11 o 
   6   7   7       14.31       11.56      5.76 o 
   7   7   7        1.24        3.60      4.68 o 
   8   7   7        0.19        1.93      4.86 o 
   9   7   7        0.72        1.47      5.78 o 
  -6   8   7        0.04        2.00      3.75 o 
  -5   8   7        7.97        8.17      4.52 o 
  -4   8   7        0.69        0.15      1.76 o 
  -3   8   7       34.91       27.35      5.36 o 
  -2   8   7        0.07        1.07      2.25 o 
  -1   8   7       10.33        7.53      3.78 o 
   0   8   7       52.37       54.50      6.12 o 
   1   8   7       12.29       10.95      2.80 o 
   2   8   7      226.63      237.91     12.85 o 
   3   8   7       25.87       22.95      5.48 o 
   4   8   7       12.44       18.36      5.76 o 
   5   8   7       37.20       42.61      8.28 o 
   6   8   7       23.16       22.27      7.06 o 
   7   8   7        7.81       10.08      6.18 o 
   8   8   7       21.09       27.98      8.59 o 
  -5   9   7        1.63        1.80      3.06 o 
  -4   9   7        2.22        1.42      2.03 o 
  -3   9   7        3.57        1.68      1.78 o 
  -2   9   7        2.55        0.63      1.62 o 
  -1   9   7        8.52        5.11      2.86 o 
   0   9   7       12.83       10.44      3.48 o 
   1   9   7        6.48        8.81      3.32 o 
   2   9   7       34.43       44.99      7.06 o 
   3   9   7        3.04        4.83      4.45 o 
   4   9   7        0.05       -0.57      4.01 o 
   5   9   7       25.22       32.56      7.75 o 
   6   9   7        7.55       13.08      6.80 o 
   7   9   7       40.53       37.79      9.33 o 
  -4  10   7        1.43        2.12      1.59 o 
  -3  10   7        4.08        3.08      1.57 o 
  -2  10   7        1.26        1.38      1.32 o 
  -1  10   7        0.01        1.52      1.42 o 
   0  10   7        0.42        0.92      1.58 o 
   1  10   7       12.03       13.76      6.80 o 
   2  10   7        1.58        1.93      3.78 o 
   3  10   7        0.38       -1.63      3.26 o 
   4  10   7        1.30        4.16      4.08 o 
   5  10   7        0.58        3.21      4.16 o 
   6  10   7        0.20       -0.85      4.51 o 
  -1  11   7        5.31        3.93      1.35 o 
   0  11   7        1.14        2.48      1.20 o 
   2  11   7        1.95        0.30      1.60 o 
   3  11   7        2.27       13.94      5.31 o 
   4  11   7        3.36        4.81      4.88 o 
   5  11   7        0.73        7.23      5.58 o 
   0  12   7        3.69        3.68      1.15 o 
  -1  -5   8        7.11       11.83      6.80 o 
   0  -5   8        0.61        1.82      5.65 o 
   1  -5   8        3.78        1.68      4.35 o 
   2  -5   8        4.47       -0.27      4.10 o 
   3  -5   8        1.08        7.50      5.13 o 
   4  -5   8        4.77        0.95      3.78 o 
  -3  -4   8        3.63        2.87      3.60 o 
  -2  -4   8        0.29       -1.96      3.91 o 
  -1  -4   8        1.57        1.57      4.75 o 
   0  -4   8        0.22        2.17      4.91 o 
   1  -4   8        0.08       -1.43      3.73 o 
   2  -4   8        3.57       -1.75      3.50 o 
   3  -4   8        2.48       -1.58      3.16 o 
   4  -4   8       17.83       15.16      4.80 o 
   5  -4   8        4.10        1.43      3.80 o 
   6  -4   8        4.50        6.25      3.91 o 
  -4  -3   8        2.47        4.39      9.20 o 
  -3  -3   8        4.01       10.28      5.13 o 
  -2  -3   8        0.04       -1.82      3.65 o 
  -1  -3   8        7.24       -0.20      3.96 o 
   0  -3   8        4.72       -0.40      3.71 o 
   1  -3   8       13.46       14.39      5.70 o 
   2  -3   8       10.61        1.83      3.30 o 
   3  -3   8        2.23       -0.72      3.16 o 
   4  -3   8        0.24        0.77      3.35 o 
   5  -3   8        1.12       -1.54      3.08 o 
   6  -3   8        1.62        1.28      3.13 o 
   7  -3   8        1.43       -1.42      2.85 o 
  -4  -2   8        0.23        0.10      2.63 o 
  -3  -2   8        1.39        3.98      3.93 o 
  -2  -2   8        8.85        5.03      3.61 o 
  -1  -2   8        7.91        7.63      4.26 o 
   0  -2   8       25.65       35.39      6.53 o 
   1  -2   8        7.06        0.62      3.40 o 
   2  -2   8       35.56       25.25      5.60 o 
   3  -2   8       42.49       34.23      6.28 o 
   4  -2   8       23.46       12.61      4.26 o 
   5  -2   8       23.28       14.62      4.75 o 
   6  -2   8       33.12       33.13      6.23 o 
   7  -2   8       13.38       10.68      4.50 o 
   8  -2   8       15.65       13.69      5.36 o 
  -5  -1   8        1.93        4.73      4.21 o 
  -4  -1   8       10.54       16.52      3.70 o 
  -3  -1   8        0.01       -0.99      1.98 o 
  -2  -1   8       12.06       23.72      4.03 o 
  -1  -1   8      112.52      173.13     15.89 o 
   0  -1   8       40.54       41.27      6.38 o 
   1  -1   8        0.16        0.13      3.08 o 
   2  -1   8       21.87       19.32      5.01 o 
   3  -1   8       59.83       67.91      8.09 o 
   4  -1   8        0.02        3.16      3.11 o 
   5  -1   8      142.86      119.63     11.24 o 
   6  -1   8        4.40        8.54      4.56 o 
   7  -1   8       20.42       38.01      7.25 o 
   8  -1   8        3.70        8.04      4.65 o 
  -6   0   8        0.92       -1.22      5.88 o 
  -5   0   8        6.76       15.62      6.46 o 
  -4   0   8        2.53       14.79      3.55 o 
  -3   0   8        1.51        4.03      2.35 o 
  -2   0   8       91.56      166.05      9.83 o 
  -1   0   8       43.89       76.04      5.95 o 
   0   0   8        5.04        4.80      4.06 o 
   1   0   8        0.01       -1.16      2.32 o 
   2   0   8       30.54       30.78      5.35 o 
   3   0   8        9.21       11.41      4.00 o 
   4   0   8       34.49       54.17      7.28 o 
   5   0   8       95.27      111.35     11.29 o 
   6   0   8      265.60      407.71     28.63 o 
   7   0   8        1.06        6.51      5.46 o 
   8   0   8       14.20       22.55      6.75 o 
   9   0   8       69.00      114.93     13.31 o 
  -6   1   8        0.07       12.26      7.35 o 
  -5   1   8        0.45        5.21      5.61 o 
  -3   1   8        7.88        6.66      4.66 o 
  -2   1   8       48.73       38.73      5.30 o 
  -1   1   8       36.91       31.70      4.58 o 
   0   1   8        0.00       10.36      4.68 o 
   1   1   8        2.86        2.49      2.86 o 
   2   1   8        2.78        5.75      2.66 o 
   3   1   8       29.92       24.62      5.06 o 
   4   1   8       92.84       70.14      8.79 o 
   5   1   8       21.41       17.46      5.70 o 
   6   1   8       33.05       42.36      8.23 o 
   7   1   8       21.40       11.86      5.91 o 
   8   1   8        2.67       -2.45      4.90 o 
   9   1   8        0.23        2.60      5.20 o 
  -7   2   8        0.27       -3.25      6.50 o 
  -6   2   8        0.90       -1.17      6.53 o 
  -5   2   8        1.40       -2.47      4.93 o 
  -4   2   8        4.89        1.62      4.86 o 
  -3   2   8      131.20      124.99      7.87 o 
  -2   2   8       63.46       55.94     11.14 o 
  -1   2   8       86.29       87.90      6.24 o 
   0   2   8        0.39        1.71      2.34 o 
   1   2   8        6.92        5.34      2.48 o 
   2   2   8       75.59       62.06      5.31 o 
   3   2   8        1.83       -1.05      2.09 o 
   4   2   8       32.79       23.40      5.33 o 
   5   2   8       20.12       18.37      5.53 o 
   6   2   8      156.97      168.91     15.49 o 
   7   2   8        3.25        6.41      5.58 o 
   8   2   8        2.51        8.64      5.25 o 
   9   2   8        1.25        2.65      4.55 o 
  -7   3   8        0.13       -1.68      6.63 o 
  -6   3   8       10.50       19.39      7.58 o 
  -5   3   8        0.00       -2.29      4.58 o 
  -4   3   8        7.87       16.44      5.93 o 
  -3   3   8       45.88       46.35      7.83 o 
  -2   3   8        4.79        9.01      2.81 o 
  -1   3   8        0.00        0.01      2.01 o 
   0   3   8       70.05       75.28      5.85 o 
   1   3   8      110.13       99.86      6.86 o 
   2   3   8       28.52       31.82      3.85 o 
   3   3   8       70.12       55.62      5.11 o 
   4   3   8       42.37       35.10      8.36 o 
   5   3   8       20.95       23.79      6.01 o 
   6   3   8       50.09       70.04     10.03 o 
   7   3   8       25.89       23.89      7.01 o 
   8   3   8        0.51        4.73      4.43 o 
   9   3   8        0.20        2.28      5.31 o 
  -7   4   8        1.67        2.00      5.91 o 
  -6   4   8        2.78        0.73      4.98 o 
  -5   4   8       26.87       26.23      7.31 o 
  -4   4   8        0.96        0.68      3.63 o 
  -3   4   8      141.21      151.41     14.34 o 
  -2   4   8        1.52        3.26      2.37 o 
  -1   4   8      107.37      109.84      7.36 o 
   0   4   8       55.12       46.61      4.55 o 
   1   4   8       32.87       36.05      4.03 o 
   2   4   8      100.02       79.99      6.08 o 
   3   4   8      376.64      314.18     16.02 o 
   4   4   8      126.27      132.05      8.63 o 
   5   4   8      658.85      651.31     42.14 o 
   6   4   8      434.95      475.30     32.71 o 
   7   4   8       20.50       19.10      6.33 o 
   8   4   8       17.57       16.46      5.88 o 
   9   4   8       66.52       72.29     11.31 o 
  -7   5   8        0.56        5.95      5.46 o 
  -6   5   8        0.14       -1.74      3.48 o 
  -5   5   8        3.22        6.73      3.95 o 
  -4   5   8        1.24       -0.12      3.11 o 
  -3   5   8       10.33       14.49      4.65 o 
  -2   5   8       20.37       23.77      5.11 o 
  -1   5   8       12.16        9.05      2.38 o 
   0   5   8       25.94       27.51      3.55 o 
   1   5   8      267.22      261.97     13.62 o 
   2   5   8       46.25       47.24      4.65 o 
   3   5   8       15.74       18.01      3.46 o 
   4   5   8      310.64      325.91     22.93 o 
   5   5   8      146.94      117.53     11.98 o 
   6   5   8       18.14        9.33      5.06 o 
   7   5   8       55.27       55.77      9.44 o 
   8   5   8      114.57      117.43     13.56 o 
   9   5   8       59.26       54.73      9.88 o 
  -6   6   8        2.74        0.87      4.06 o 
  -5   6   8        0.03        0.72      3.63 o 
  -4   6   8       29.24       42.56      7.60 o 
  -3   6   8       29.32       21.52      5.60 o 
  -2   6   8        0.03       -0.08      2.73 o 
  -1   6   8       24.75       25.11      3.14 o 
   0   6   8        0.61        2.19      1.82 o 
   1   6   8       66.83       71.21      5.48 o 
   2   6   8        1.29        0.80      1.97 o 
   3   6   8        0.06        1.02      2.36 o 
   4   6   8        2.53        2.68      3.78 o 
   5   6   8       17.66       23.02      6.53 o 
   6   6   8        3.18        7.21      5.01 o 
   7   6   8       17.07       15.17      6.30 o 
   8   6   8        7.46        7.98      5.65 o 
   9   6   8        0.04        1.67      4.96 o 
  -6   7   8        2.99        3.15      4.70 o 
  -5   7   8        5.49        7.80      4.51 o 
  -4   7   8        0.29        4.41      3.58 o 
  -3   7   8       21.47       27.73      6.03 o 
  -2   7   8       46.15       42.26      7.21 o 
  -1   7   8        0.08        1.37      2.95 o 
   0   7   8       13.64       12.15      2.62 o 
   1   7   8       49.62       49.93      4.60 o 
   2   7   8        0.97       -0.88      1.75 o 
   3   7   8       56.61       61.61      5.92 o 
   4   7   8       14.74       11.14      5.40 o 
   5   7   8        9.97       22.59      6.31 o 
   6   7   8        0.07       -1.99      3.98 o 
   7   7   8        3.91        6.98      5.55 o 
   8   7   8       12.79       18.26      7.43 o 
  -5   8   8        0.76        4.48      3.91 o 
  -4   8   8        0.04        1.02      2.96 o 
  -3   8   8        2.16        1.87      3.00 o 
  -2   8   8       20.60       20.40      5.26 o 
  -1   8   8        0.21        0.28      2.73 o 
   0   8   8      154.51      136.01     12.91 o 
   1   8   8       50.04       38.65      4.31 o 
   2   8   8        8.98        9.98      2.92 o 
   3   8   8       69.21       66.96      8.81 o 
   4   8   8       74.27       79.77     10.19 o 
   5   8   8        1.43        1.65      4.70 o 
   6   8   8       17.55        8.36      5.90 o 
   7   8   8       14.77       10.14      6.65 o 
   8   8   8       10.26        7.16      6.35 o 
  -5   9   8        0.21       -1.34      2.68 o 
  -4   9   8        0.13        0.47      2.15 o 
  -3   9   8       11.67       12.64      4.31 o 
  -2   9   8        3.46        2.78      2.75 o 
  -1   9   8        4.30        0.62      2.71 o 
   0   9   8        0.16        1.05      3.01 o 
   1   9   8       26.29       23.79      6.73 o 
   2   9   8        3.05        2.53      2.76 o 
   3   9   8        0.12        0.45      3.26 o 
   4   9   8        0.02        2.80      4.45 o 
   5   9   8       40.49       41.41      8.53 o 
   6   9   8       20.20       22.75      7.25 o 
   7   9   8        7.17        2.68      6.31 o 
  -4  10   8        0.30       -0.87      1.75 o 
  -3  10   8        0.22        1.97      1.85 o 
  -2  10   8        6.19        2.52      2.22 o 
  -1  10   8        2.70        1.15      2.02 o 
   0  10   8       16.87       18.36      4.48 o 
   1  10   8       12.41       14.31      5.63 o 
   2  10   8        0.02       -1.86      3.71 o 
   3  10   8       18.59       14.37      5.40 o 
   4  10   8        6.00        5.38      5.51 o 
   5  10   8        0.02        2.63      5.65 o 
   6  10   8        1.07       -2.62      5.23 o 
  -2  11   8        0.76        1.80      1.50 o 
  -1  11   8        2.87        0.98      1.58 o 
   0  11   8        1.03       -0.52      1.97 o 
   2  11   8        1.02       -1.62      3.23 o 
   3  11   8        0.59       -1.78      3.56 o 
   4  11   8        4.91        0.23      4.33 o 
   0  -4   9        2.24        5.15      5.58 o 
   1  -4   9        0.10        1.80      5.21 o 
   2  -4   9       19.47       31.01      6.98 o 
   3  -4   9        0.24       -0.15      3.63 o 
  -2  -3   9        1.04       -2.03      4.06 o 
  -1  -3   9       11.43       12.64      5.50 o 
   0  -3   9        5.99        2.18      4.78 o 
   1  -3   9       15.07       17.62      6.20 o 
   2  -3   9        2.80        0.68      3.90 o 
   3  -3   9       14.04        7.66      4.23 o 
   4  -3   9        0.02        5.65      4.35 o 
   5  -3   9        4.33        2.20      3.43 o 
  -3  -2   9        0.26        2.02      4.56 o 
  -2  -2   9        3.92        2.03      3.56 o 
  -1  -2   9        0.95        9.76      4.80 o 
   0  -2   9        0.25        1.42      4.13 o 
   1  -2   9       11.02        3.63      4.41 o 
   2  -2   9        0.64        0.45      3.78 o 
   3  -2   9        6.46        0.47      3.45 o 
   4  -2   9        0.20       -0.47      2.91 o 
   5  -2   9        4.42       -1.37      3.08 o 
   6  -2   9       13.86       20.10      5.86 o 
   7  -2   9        5.17        4.45      4.18 o 
  -4  -1   9        1.11        4.62      3.42 o 
  -3  -1   9       15.06       22.05      3.93 o 
  -2  -1   9        3.90        9.76      3.18 o 
  -1  -1   9       21.54       24.55      5.51 o 
   0  -1   9        7.50        8.56      4.33 o 
   1  -1   9       12.38       12.46      4.58 o 
   2  -1   9       87.63       78.77      9.21 o 
   3  -1   9       14.15       16.91      5.08 o 
   4  -1   9        8.75        5.86      4.20 o 
   5  -1   9       74.61       61.06      8.33 o 
   6  -1   9       21.69       14.07      5.20 o 
   7  -1   9        8.92       16.29      5.41 o 
  -5   0   9        0.91        6.40      5.55 o 
  -4   0   9        2.04       -0.27      4.20 o 
  -3   0   9        0.43       -0.62      2.38 o 
  -2   0   9        1.50       -0.27      2.13 o 
  -1   0   9        4.28        8.67      2.96 o 
   0   0   9        0.03       -1.01      2.02 o 
   1   0   9        4.50        4.26      3.53 o 
   2   0   9        9.64        9.26      4.15 o 
   3   0   9       52.98       68.01      8.53 o 
   4   0   9        1.05       -1.14      2.28 o 
   5   0   9        0.41        1.72      3.73 o 
   6   0   9       22.63       24.23      6.31 o 
   7   0   9        9.30       14.87      5.65 o 
   8   0   9        3.97       -1.20      4.41 o 
  -5   1   9        1.88        0.03      5.70 o 
  -4   1   9        0.07        5.20      5.20 o 
  -3   1   9        0.02       -1.18      2.35 o 
  -2   1   9       10.89       11.34      3.21 o 
  -1   1   9       97.15       92.94      8.69 o 
   0   1   9        0.00        1.95      2.16 o 
   1   1   9       66.49       65.07      6.33 o 
   2   1   9       29.44       24.59      3.95 o 
   3   1   9        8.38        7.78      4.30 o 
   4   1   9       66.19       60.03      8.23 o 
   5   1   9       58.14       56.86      8.39 o 
   6   1   9        6.37        2.50      4.20 o 
   7   1   9        0.04       -1.97      3.93 o 
   8   1   9       14.03       19.20      6.51 o 
  -6   2   9        2.46       -2.25      6.85 o 
  -5   2   9        3.34        7.90      6.83 o 
  -4   2   9        0.04       -2.48      4.96 o 
  -3   2   9       11.32       19.39      6.95 o 
  -2   2   9      123.64      123.47      8.13 o 
  -1   2   9        0.04        0.55      2.37 o 
   0   2   9       17.77       15.06      3.26 o 
   1   2   9        7.76        8.67      2.89 o 
   2   2   9       18.96       28.98      3.96 o 
   3   2   9        0.07        0.40      2.13 o 
   4   2   9       21.74       14.57      5.28 o 
   5   2   9       32.80       32.63      7.15 o 
   6   2   9       73.36       68.67     10.18 o 
   7   2   9        0.03        4.86      5.01 o 
   8   2   9        2.54        3.03      5.73 o 
   9   2   9        2.89        0.78      5.88 o 
  -6   3   9        3.34        7.50      7.86 o 
  -5   3   9       46.30       77.98     11.98 o 
  -4   3   9        7.65        7.80      5.48 o 
  -3   3   9       15.85       13.42      6.25 o 
  -2   3   9      212.47      255.54     14.09 o 
  -1   3   9       63.69       70.59      6.17 o 
   0   3   9       13.90       16.30      6.94 o 
   1   3   9      140.49      123.83      8.25 o 
   2   3   9        0.23        1.37      2.47 o 
   3   3   9        3.46        3.80      2.65 o 
   4   3   9        2.93        4.73      2.80 o 
   5   3   9       52.58       42.77      7.73 o 
   6   3   9       31.11       26.03      7.05 o 
   7   3   9        7.42        4.61      5.53 o 
   8   3   9        3.22        8.64      6.50 o 
   9   3   9        0.95       -0.67      5.66 o 
  -6   4   9       11.93       18.16      8.03 o 
  -5   4   9        3.24        7.38      5.68 o 
  -4   4   9        0.50        2.03      5.05 o 
  -3   4   9      334.07      394.74     30.66 o 
  -2   4   9      195.63      221.18     19.29 o 
  -1   4   9       40.33       56.68      5.72 o 
   0   4   9      194.85      242.11     13.54 o 
   1   4   9      359.07      369.95     18.80 o 
   2   4   9        1.81        4.66      2.69 o 
   3   4   9      380.56      366.88     18.62 o 
   4   4   9      171.57      153.66      9.79 o 
   5   4   9       73.32       74.80      9.94 o 
   6   4   9        3.64        2.88      4.50 o 
   7   4   9       81.28       69.91     10.56 o 
   8   4   9       10.71       10.53      6.13 o 
   9   4   9        3.78        8.31      6.25 o 
  -6   5   9        3.75        1.10      5.01 o 
  -5   5   9        4.42        3.01      5.26 o 
  -4   5   9        9.66        6.65      4.88 o 
  -3   5   9        7.85        9.04      5.21 o 
  -2   5   9       63.22       78.33      9.98 o 
  -1   5   9       52.67       55.70      5.45 o 
   0   5   9        7.31        6.34      2.87 o 
   1   5   9        8.34        7.07      2.95 o 
   2   5   9       67.43       69.78      6.00 o 
   3   5   9      100.87       79.02     13.18 o 
   4   5   9       10.55       12.03      6.55 o 
   5   5   9       37.39       25.05      6.46 o 
   6   5   9      246.51      235.15     19.30 o 
   7   5   9        1.54       -2.01      4.01 o 
   8   5   9       32.51       17.72      7.08 o 
   9   5   9       81.13      111.00     14.21 o 
  -6   6   9        0.00       -1.81      3.61 o 
  -5   6   9        1.74        6.13      4.46 o 
  -4   6   9        0.14       -1.05      3.31 o 
  -3   6   9       12.16       14.66      5.16 o 
  -2   6   9        0.53        7.56      4.25 o 
  -1   6   9       12.87       15.69      4.98 o 
   0   6   9        2.49        5.97      2.76 o 
   1   6   9        6.92        9.09      2.89 o 
   2   6   9       14.22       14.11      3.26 o 
   3   6   9        1.21        2.00      2.89 o 
   4   6   9        4.22        4.17      5.17 o 
   5   6   9      110.13      124.69     12.39 o 
   6   6   9        5.26        7.21      5.28 o 
   7   6   9        6.80        0.03      4.80 o 
   8   6   9        5.65        9.71      5.91 o 
  -5   7   9       18.57       30.03      7.33 o 
  -4   7   9       37.25       43.61      7.86 o 
  -3   7   9        3.86        5.43      4.16 o 
  -2   7   9       16.88       14.99      5.03 o 
  -1   7   9        0.61        0.60      2.66 o 
   0   7   9       10.33       10.17      2.96 o 
   1   7   9        0.65        0.61      2.12 o 
   2   7   9       32.89       32.47      4.25 o 
   3   7   9       30.18       43.34      5.34 o 
   4   7   9       66.42       58.86      8.64 o 
   5   7   9       18.05       22.09      6.73 o 
   6   7   9       10.36        1.75      5.01 o 
   7   7   9        1.14        2.08      4.61 o 
   8   7   9        3.45       10.83      6.10 o 
  -5   8   9       10.35        7.76      4.60 o 
  -4   8   9        4.83        1.87      3.31 o 
  -3   8   9       17.02        9.66      4.48 o 
  -2   8   9       77.49       80.48     10.36 o 
  -1   8   9       26.28       21.84      5.63 o 
   0   8   9        0.05       -1.06      2.12 o 
   1   8   9       62.10       51.60      4.85 o 
   2   8   9       46.74       39.50      4.52 o 
   3   8   9       13.53        8.84      4.46 o 
   4   8   9       21.93       14.11      5.63 o 
   5   8   9       17.46       19.39      6.88 o 
   6   8   9        0.03        2.35      5.45 o 
   7   8   9        0.47       10.26      6.53 o 
  -4   9   9        5.15        3.35      3.33 o 
  -3   9   9        1.03       -1.30      2.60 o 
  -2   9   9        0.56        3.75      3.45 o 
  -1   9   9        1.19       -0.55      3.00 o 
   0   9   9        2.94       -1.22      2.45 o 
   1   9   9       28.48       21.52      3.73 o 
   2   9   9        6.97        7.02      2.94 o 
   3   9   9       60.26       57.85      8.41 o 
   4   9   9       56.46       50.72      8.58 o 
   5   9   9        0.70       -2.19      4.38 o 
   6   9   9        5.63       -1.87      4.85 o 
   7   9   9       12.72       16.24      8.04 o 
  -3  10   9        1.65        0.27      2.47 o 
  -2  10   9        3.12        1.03      2.52 o 
  -1  10   9        0.65        3.30      3.33 o 
   0  10   9        1.73        5.30      3.65 o 
   1  10   9        4.89        6.81      4.95 o 
   2  10   9        0.11        1.98      4.08 o 
   3  10   9        0.04        0.37      4.28 o 
   4  10   9        1.98        8.01      5.36 o 
   5  10   9        1.09        3.55      5.63 o 
   6  10   9        0.13        6.05      6.48 o 
  -1  11   9        2.54        0.73      2.00 o 
   0  11   9        2.91        3.15      3.13 o 
   3  11   9        0.21       -2.14      4.28 o 
   4  11   9        1.01       -2.02      4.03 o 
  -1  -2  10        0.06        1.85      4.01 o 
   0  -2  10        0.56       -2.15      4.30 o 
   1  -2  10        0.06       -1.89      3.78 o 
   2  -2  10        2.01        1.62      4.41 o 
   3  -2  10       12.88        8.46      4.35 o 
   4  -2  10        4.75        5.63      4.53 o 
   5  -2  10        3.30        0.67      3.50 o 
  -3  -1  10        2.14        3.66      4.58 o 
  -2  -1  10        0.31       -0.45      3.63 o 
  -1  -1  10       10.54       12.43      5.15 o 
   0  -1  10        2.18        3.76      4.23 o 
   1  -1  10       57.20       56.66      8.11 o 
   2  -1  10        4.04        2.23      4.10 o 
   3  -1  10        0.15        1.37      3.56 o 
   4  -1  10        0.78        0.17      3.43 o 
   5  -1  10       15.37        9.24      4.48 o 
   6  -1  10       49.89       40.81      7.60 o 
  -3   0  10        2.20        9.69      3.35 o 
  -2   0  10        0.34       -1.21      2.43 o 
  -1   0  10        1.04        0.12      2.45 o 
   0   0  10        5.62        9.26      3.93 o 
   1   0  10       24.35       39.11      6.56 o 
   2   0  10        5.19        3.51      3.85 o 
   3   0  10        3.81        0.78      3.86 o 
   4   0  10       20.39       16.34      5.16 o 
   5   0  10       36.09       30.21      6.90 o 
   6   0  10       31.35       34.60      7.13 o 
   7   0  10       30.12       23.37      6.98 o 
  -4   1  10        2.25        7.08      6.40 o 
  -3   1  10       10.30       20.95      6.60 o 
  -2   1  10        2.36        6.34      3.14 o 
  -1   1  10        0.08        4.24      2.53 o 
   0   1  10        0.83        4.20      3.13 o 
   1   1  10        4.25        4.78      2.52 o 
   2   1  10        1.75        0.37      3.01 o 
   3   1  10       32.81       23.87      5.71 o 
   4   1  10        0.72        4.28      3.88 o 
   5   1  10        0.06        2.30      3.90 o 
   6   1  10        0.24       -0.48      4.31 o 
   7   1  10        0.91       -1.97      3.93 o 
  -4   2  10        0.01       -2.40      4.80 o 
  -3   2  10        3.48       -2.22      4.45 o 
  -2   2  10       30.17       29.44      4.42 o 
  -1   2  10        9.85        8.82      5.02 o 
   0   2  10       17.24       19.11      3.69 o 
   1   2  10        8.66        9.07      3.14 o 
   2   2  10        6.64        6.07      2.83 o 
   3   2  10       29.80       22.09      5.56 o 
   4   2  10        7.52        4.70      4.08 o 
   5   2  10        0.15       -1.72      3.43 o 
   6   2  10        3.48       -1.93      3.86 o 
   7   2  10        5.91       14.79      6.53 o 
   8   2  10       25.07       25.58      8.38 o 
  -5   3  10       13.20       13.62      8.63 o 
  -4   3  10       32.64       47.54      9.99 o 
  -3   3  10       28.65       49.30      9.74 o 
  -2   3  10        1.25        4.21      5.63 o 
  -1   3  10       18.20       16.31      4.03 o 
   0   3  10       10.83       10.79      3.49 o 
   1   3  10        0.78       -1.13      2.26 o 
   2   3  10        0.92       -0.26      2.28 o 
   3   3  10       10.67        9.46      3.07 o 
   4   3  10        3.88       -0.93      3.83 o 
   5   3  10        1.14        1.95      3.91 o 
   6   3  10       24.08       19.04      6.76 o 
   7   3  10       27.29       28.08      8.28 o 
   8   3  10        4.56        0.70      5.83 o 
  -5   4  10       34.01       55.70     11.01 o 
  -4   4  10        5.20       14.57      6.85 o 
  -3   4  10       13.64       20.72      7.31 o 
  -2   4  10        0.16       -2.09      4.18 o 
  -1   4  10      112.25      132.49     11.49 o 
   0   4  10        0.46        1.23      3.13 o 
   1   4  10       92.80      106.10      8.01 o 
   2   4  10      125.65      125.01      8.62 o 
   3   4  10       22.71       24.47      4.17 o 
   4   4  10       30.10       31.02      4.53 o 
   5   4  10       53.01       40.54      7.66 o 
   6   4  10       39.75       40.46      8.61 o 
   7   4  10       37.59       44.57      9.24 o 
   8   4  10        0.10       10.88      6.31 o 
  -5   5  10        0.39       -2.28      4.56 o 
  -4   5  10        7.37       12.89      6.10 o 
  -3   5  10        9.31        2.78      4.70 o 
  -2   5  10       30.75       28.28      7.01 o 
  -1   5  10        3.91        0.83      4.11 o 
   0   5  10       58.08       73.40      8.44 o 
   1   5  10       50.97       55.55      5.81 o 
   2   5  10       16.13       16.30      3.94 o 
   3   5  10       49.24       54.11      6.10 o 
   4   5  10       55.19       54.49     15.40 o 
   5   5  10       13.13        2.91      4.15 o 
   6   5  10        2.14       -2.17      4.35 o 
   7   5  10       30.05       36.76      8.68 o 
   8   5  10        2.52        0.10      4.85 o 
  -5   6  10        0.22        3.18      5.01 o 
  -4   6  10        1.62       -1.22      4.45 o 
  -3   6  10       27.76       44.66      8.81 o 
  -2   6  10       22.49       32.95      7.43 o 
  -1   6  10        0.07       -0.62      3.75 o 
   0   6  10        1.00       -1.23      2.47 o 
   1   6  10        1.99       -0.09      2.50 o 
   2   6  10        0.09       -1.09      2.43 o 
   3   6  10        0.01       -1.08      2.15 o 
   4   6  10        0.05       -1.44      3.31 o 
   5   6  10       34.81       36.61      7.28 o 
   6   6  10       22.44       16.49      6.10 o 
   7   6  10        0.46        5.60      5.20 o 
   8   6  10        1.08        2.15      5.40 o 
  -4   7  10        0.98       -1.52      3.05 o 
  -3   7  10        0.49       -1.53      3.06 o 
  -2   7  10       13.01       11.69      5.10 o 
  -1   7  10        2.78        4.45      4.51 o 
   0   7  10        0.00       -1.18      2.37 o 
   1   7  10        2.54        2.39      2.51 o 
   2   7  10        0.62        0.07      2.98 o 
   3   7  10        2.21        1.42      3.32 o 
   4   7  10       37.83       36.56      7.05 o 
   5   7  10       47.84       71.87     10.09 o 
   6   7  10       14.16       13.29      6.10 o 
   7   7  10        2.20        2.66      5.16 o 
  -4   8  10       11.00        3.50      3.91 o 
  -3   8  10       25.36       15.64      5.45 o 
  -2   8  10        0.48        2.96      4.13 o 
  -1   8  10        9.58        5.05      4.26 o 
   0   8  10       14.15       16.56      5.23 o 
   1   8  10        2.09        2.80      2.59 o 
   2   8  10        0.13       -2.08      4.16 o 
   3   8  10        8.69       17.66      5.50 o 
   4   8  10        7.64       16.72      6.18 o 
   5   8  10        9.25        3.95      4.88 o 
   6   8  10        0.02       -2.17      4.35 o 
   7   8  10        1.53       -2.60      5.20 o 
  -3   9  10        4.71        3.13      4.21 o 
  -2   9  10        1.47       -1.18      2.75 o 
  -1   9  10        0.56        2.98      3.83 o 
   0   9  10        2.33        0.30      3.28 o 
   1   9  10        0.58        0.48      3.23 o 
   2   9  10        3.84        5.24      8.03 o 
   3   9  10        0.99       -2.04      4.08 o 
   4   9  10       21.39       49.30      8.66 o 
   5   9  10        0.08       -1.13      4.66 o 
   6   9  10        0.22       -2.56      5.11 o 
  -2  10  10        0.57        4.18      3.60 o 
  -1  10  10        1.72        3.16      3.36 o 
   0  10  10        0.31       -1.57      3.63 o 
   1  10  10        1.24       -1.54      3.08 o 
   2  10  10        0.02       -1.77      3.53 o 
   3  10  10        0.03       -1.76      3.51 o 
   4  10  10        0.00       -2.24      4.48 o 
   5  10  10        0.88       -1.25      4.75 o 
   1  11  10        6.17       12.63      7.50 o 
   0  -1  11        0.00        3.53      4.33 o 
   1  -1  11        3.82        2.68      4.48 o 
   2  -1  11        2.01        0.42      4.51 o 
   3  -1  11        2.63        2.60      4.61 o 
  -1   0  11        0.01        2.73      3.65 o 
   0   0  11        0.71        6.25      4.25 o 
   1   0  11        0.71        5.98      4.43 o 
   2   0  11        0.08       -1.78      3.56 o 
   3   0  11        4.65        1.27      3.96 o 
   4   0  11        8.20       11.88      4.83 o 
   5   0  11        0.27        1.68      3.78 o 
  -2   1  11        0.41       -0.13      3.20 o 
  -1   1  11        9.92        7.60      3.16 o 
   0   1  11        7.69       14.00      3.61 o 
   1   1  11       23.56       30.01      6.18 o 
   2   1  11       14.74       14.06      5.13 o 
   3   1  11       21.14       10.86      5.30 o 
   4   1  11        0.30        0.20      4.10 o 
   5   1  11        0.14        1.67      3.96 o 
   6   1  11       50.73       57.66      9.76 o 
  -3   2  11        0.12       -2.57      5.15 o 
  -2   2  11       13.51       17.44      7.60 o 
  -1   2  11        0.05        0.34      2.76 o 
   0   2  11        8.93        6.08      4.51 o 
   1   2  11        4.19        6.82      2.95 o 
   2   2  11        2.84        3.89      2.94 o 
   3   2  11        1.04        1.48      3.63 o 
   4   2  11        0.36       -1.62      3.25 o 
   5   2  11        5.34       14.16      5.75 o 
   6   2  11       11.74       13.79      5.85 o 
   7   2  11        0.29       -2.15      4.30 o 
  -3   3  11        8.62       -2.60      5.20 o 
  -2   3  11        8.09       20.59      8.01 o 
  -1   3  11       22.39       27.63      4.86 o 
   0   3  11        0.05        0.22      4.77 o 
   1   3  11        2.38        0.27      2.62 o 
   2   3  11       52.10       49.28      5.72 o 
   3   3  11       15.34       13.01      3.62 o 
   4   3  11       26.15       23.92      6.36 o 
   5   3  11        2.07        0.88      3.86 o 
   6   3  11        0.23        5.53      4.93 o 
   7   3  11        0.15        1.17      5.05 o 
  -3   4  11       28.91       33.36      8.98 o 
  -2   4  11       18.85       30.43      8.21 o 
  -1   4  11       68.90      105.03     13.31 o 
   0   4  11       11.87       14.85      4.16 o 
   1   4  11        0.96        5.65      3.36 o 
   2   4  11        7.46        3.72      3.35 o 
   3   4  11        0.34        0.32      2.61 o 
   4   4  11       11.34        8.72      6.84 o 
   5   4  11        2.18        3.56      4.20 o 
   6   4  11        0.01       -1.68      3.83 o 
   7   4  11        1.74       -1.92      4.66 o 
  -3   5  11        1.31        0.82      5.50 o 
  -2   5  11        0.00       -2.21      4.41 o 
  -1   5  11        1.78        0.48      4.73 o 
   0   5  11        1.77        2.22      4.41 o 
   1   5  11        0.50        3.74      3.06 o 
   2   5  11        0.10       -1.39      2.78 o 
   3   5  11        1.83        3.10      3.03 o 
   4   5  11        1.17        2.13      3.12 o 
   5   5  11        1.81        1.08      4.53 o 
   6   5  11        0.79        5.31      4.73 o 
   7   5  11        1.34        0.85      4.81 o 
  -3   6  11        1.86        1.92      5.23 o 
  -2   6  11       14.26        7.76      5.35 o 
  -1   6  11        2.11        0.78      4.81 o 
   0   6  11        0.43       -1.88      3.88 o 
   1   6  11        2.66       -0.61      3.14 o 
   2   6  11        1.70       -0.87      2.93 o 
   3   6  11        1.31        0.05      3.06 o 
   4   6  11        2.05       -2.01      4.47 o 
   5   6  11       12.97       12.48      5.58 o 
   6   6  11       16.03       21.07      6.55 o 
   7   6  11        0.00        8.28      5.40 o 
  -3   7  11        5.12       -2.00      4.60 o 
  -2   7  11       18.82       14.46      6.28 o 
  -1   7  11        7.72        4.53      5.16 o 
   0   7  11        3.07        0.37      4.28 o 
   1   7  11       10.63       11.57      5.08 o 
   2   7  11        4.04        2.02      3.05 o 
   3   7  11        0.26        0.97      2.96 o 
   4   7  11       11.61        8.93      5.00 o 
   5   7  11       16.20       16.74      5.70 o 
   6   7  11        0.45        3.43      5.18 o 
  -2   8  11        0.47       -0.43      3.93 o 
  -1   8  11        1.04        2.52      4.46 o 
   0   8  11        0.07       -1.62      3.25 o 
   1   8  11        0.62       -1.13      3.80 o 
   2   8  11        0.25        0.99      2.88 o 
   3   8  11        2.07        3.72      3.71 o 
   4   8  11        2.27        3.43      4.96 o 
   5   8  11       12.00       -0.92      4.86 o 
   6   8  11        2.72        7.13      6.05 o 
  -1   9  11        1.14        0.13      4.36 o 
   0   9  11        0.44       -1.02      3.85 o 
   1   9  11        0.83       -1.65      3.30 o 
   2   9  11        2.27        6.09      3.25 o 
   3   9  11        3.63        5.65      4.85 o 
   4   9  11       20.40       16.66      6.28 o 
   5   9  11       21.72       19.85      7.25 o 
   0  10  11        0.99       -1.69      3.38 o 
   1  10  11        0.44        3.90      4.65 o 
   3  10  11        0.04        6.41      4.60 o 
   1   1  12        0.09       -1.52      3.03 o 
   2   1  12        0.11        4.45      4.36 o 
   3   1  12        1.78       -2.07      4.15 o 
  -1   2  12        2.91        5.99      3.38 o 
   0   2  12        8.03       12.85      5.60 o 
   1   2  12        3.67        4.27      2.82 o 
   2   2  12        1.07        0.57      3.70 o 
   3   2  12        3.12        0.32      3.93 o 
   4   2  12        0.41       -1.95      3.90 o 
   5   2  12        0.02        0.50      4.81 o 
  -1   3  12        5.96       19.10      8.23 o 
   0   3  12        1.53        3.94      3.54 o 
   1   3  12        3.89        4.25      3.27 o 
   2   3  12        0.16        0.67      2.92 o 
   3   3  12        0.22       -0.32      3.66 o 
   4   3  12        5.22        8.26      4.95 o 
   5   3  12        2.17        3.51      5.05 o 
  -2   4  12        0.46       -3.06      6.11 o 
  -1   4  12        6.60        9.51      6.31 o 
   0   4  12        7.72       15.35      4.37 o 
   1   4  12        0.13       -1.29      3.04 o 
   2   4  12        0.00        3.03      3.05 o 
   3   4  12        3.87        5.89      4.42 o 
   4   4  12        4.74       13.04      5.21 o 
   5   4  12        7.89        4.98      4.91 o 
   6   4  12       17.83       26.47      7.65 o 
  -2   5  12        3.38        6.13      6.61 o 
  -1   5  12        1.15        7.43      6.43 o 
   0   5  12        0.16       -2.19      4.38 o 
   1   5  12        0.09       -1.41      7.06 o 
   2   5  12        4.70        5.78      3.76 o 
   3   5  12       11.13       12.74      4.13 o 
   4   5  12        0.03        0.33      3.22 o 
   5   5  12        5.72        6.21      5.41 o 
   6   5  12        2.68        0.73      5.15 o 
  -2   6  12        1.59       14.21      6.91 o 
  -1   6  12        0.00       -2.42      4.83 o 
   0   6  12        0.00        0.20      4.65 o 
   1   6  12        0.07       -1.50      3.00 o 
   2   6  12        3.81        2.55      3.53 o 
   3   6  12        1.45       -1.65      3.29 o 
   4   6  12        1.25       -1.77      3.54 o 
   5   6  12        0.59       -0.90      3.88 o 
  -1   7  12        6.10       11.18      6.43 o 
   0   7  12        0.04        7.11      5.60 o 
   1   7  12        5.78        2.70      5.33 o 
   2   7  12        2.97        2.67      3.60 o 
   3   7  12        1.34        2.98      4.03 o 
   4   7  12        3.24        7.25      4.88 o 
   5   7  12        1.92        4.96      5.03 o 
   0   8  12        0.19       -2.03      4.06 o 
   1   8  12        2.28        6.58      5.55 o 
   2   8  12        0.00       -2.53      5.12 o 
   3   8  12        1.48        3.56      3.77 o 
   4   8  12        2.94        6.01      5.70 o 
   2   9  12        3.43        8.26      6.28 o 
                                                 
